# Supplementary material for: Evaluation of GC/MS-Based 13C-Positional Approaches for TMS Derivatives of Organic and Amino Acids and Application to Plant 13C-Labeled Experiments
Source: Metabolites. 2023 Mar 23;13(4):466. doi: 10.3390/metabo13040466 (PMC10142191; doi:10.3390/metabo13040466)
Supplement: Supplementary file 1 [file metabolites-13-00466-s001.zip › Table S1.xlsx]

## Sheet: Feuil1
Table S1. Complete dataset for 13C-PT standards
sample	replicate	metabolite	carbons	isotopologue	class	corrected_area	isotopologue_fraction	CID	mean_enrichment
13CPT_proteinhydrolysates	A	Alphaalanine_2TMS	C1	M0	expected	0	0	1	0.499
13CPT_proteinhydrolysates	A	Alphaalanine_2TMS	C1	M1	expected	0	0	1	0.499
13CPT_proteinhydrolysates	B	Alphaalanine_2TMS	C1	M0	expected	0	0	1	0.499
13CPT_proteinhydrolysates	B	Alphaalanine_2TMS	C1	M1	expected	0	0	1	0.499
13CPT_proteinhydrolysates	C	Alphaalanine_2TMS	C1	M0	expected	0	0	1	0.499
13CPT_proteinhydrolysates	C	Alphaalanine_2TMS	C1	M1	expected	0	0	1	0.499
13CPT_proteinhydrolysates	D	Alphaalanine_2TMS	C1	M0	expected	0	0	1	0.499
13CPT_proteinhydrolysates	D	Alphaalanine_2TMS	C1	M1	expected	0	0	1	0.499
13CPT_proteinhydrolysates	A	Alphaalanine_2TMS	C1	M0	measured	11474.2	0.570107	1.14021	0.429893
13CPT_proteinhydrolysates	A	Alphaalanine_2TMS	C1	M1	measured	8652.21	0.429893	0.859785	0.429893
13CPT_proteinhydrolysates	B	Alphaalanine_2TMS	C1	M0	measured	8558.46	0.549564	1.09913	0.450436
13CPT_proteinhydrolysates	B	Alphaalanine_2TMS	C1	M1	measured	7014.72	0.450436	0.900872	0.450436
13CPT_proteinhydrolysates	C	Alphaalanine_2TMS	C1	M0	measured	8407.84	0.595257	1.19051	0.404743
13CPT_proteinhydrolysates	C	Alphaalanine_2TMS	C1	M1	measured	5716.87	0.404743	0.809485	0.404743
13CPT_proteinhydrolysates	D	Alphaalanine_2TMS	C1	M0	measured	7202.86	0.539303	1.07861	0.460697
13CPT_proteinhydrolysates	D	Alphaalanine_2TMS	C1	M1	measured	6153.01	0.460697	0.921394	0.460697
13CPT_proteinhydrolysates	A	Alphaalanine_2TMS	C1C2	M0	expected	0	0	1	0.499
13CPT_proteinhydrolysates	A	Alphaalanine_2TMS	C1C2	M1	expected	0	0	2	0.499
13CPT_proteinhydrolysates	A	Alphaalanine_2TMS	C1C2	M2	expected	0	0	1	0.499
13CPT_proteinhydrolysates	B	Alphaalanine_2TMS	C1C2	M0	expected	0	0	1	0.499
13CPT_proteinhydrolysates	B	Alphaalanine_2TMS	C1C2	M1	expected	0	0	2	0.499
13CPT_proteinhydrolysates	B	Alphaalanine_2TMS	C1C2	M2	expected	0	0	1	0.499
13CPT_proteinhydrolysates	C	Alphaalanine_2TMS	C1C2	M0	expected	0	0	1	0.499
13CPT_proteinhydrolysates	C	Alphaalanine_2TMS	C1C2	M1	expected	0	0	2	0.499
13CPT_proteinhydrolysates	C	Alphaalanine_2TMS	C1C2	M2	expected	0	0	1	0.499
13CPT_proteinhydrolysates	D	Alphaalanine_2TMS	C1C2	M0	expected	0	0	1	0.499
13CPT_proteinhydrolysates	D	Alphaalanine_2TMS	C1C2	M1	expected	0	0	2	0.499
13CPT_proteinhydrolysates	D	Alphaalanine_2TMS	C1C2	M2	expected	0	0	1	0.499
13CPT_proteinhydrolysates	A	Alphaalanine_2TMS	C1C2	M0	measured	1587.28	0.208042	0.832169	0.590052
13CPT_proteinhydrolysates	A	Alphaalanine_2TMS	C1C2	M1	measured	3080.92	0.403811	1.61524	0.590052
13CPT_proteinhydrolysates	A	Alphaalanine_2TMS	C1C2	M2	measured	2961.41	0.388147	1.55259	0.590052
13CPT_proteinhydrolysates	B	Alphaalanine_2TMS	C1C2	M0	measured	912.813	0.171582	0.686329	0.641907
13CPT_proteinhydrolysates	B	Alphaalanine_2TMS	C1C2	M1	measured	1984.47	0.373022	1.49209	0.641907
13CPT_proteinhydrolysates	B	Alphaalanine_2TMS	C1C2	M2	measured	2422.7	0.455396	1.82158	0.641907
13CPT_proteinhydrolysates	C	Alphaalanine_2TMS	C1C2	M0	measured	853.227	0.195179	0.780715	0.526637
13CPT_proteinhydrolysates	C	Alphaalanine_2TMS	C1C2	M1	measured	2432.18	0.556369	2.22548	0.526637
13CPT_proteinhydrolysates	C	Alphaalanine_2TMS	C1C2	M2	measured	1086.11	0.248452	0.99381	0.526637
13CPT_proteinhydrolysates	D	Alphaalanine_2TMS	C1C2	M0	measured	656.718	0.141502	0.566007	0.603457
13CPT_proteinhydrolysates	D	Alphaalanine_2TMS	C1C2	M1	measured	2367.33	0.510083	2.04033	0.603457
13CPT_proteinhydrolysates	D	Alphaalanine_2TMS	C1C2	M2	measured	1617.02	0.348415	1.39366	0.603457
13CPT_proteinhydrolysates	A	Alphaalanine_2TMS	C1C2C3_116	M0	expected	0	0	0	0.499
13CPT_proteinhydrolysates	B	Alphaalanine_2TMS	C1C2C3_116	M0	expected	0	0	0	0.499
13CPT_proteinhydrolysates	C	Alphaalanine_2TMS	C1C2C3_116	M0	expected	0	0	0	0.499
13CPT_proteinhydrolysates	D	Alphaalanine_2TMS	C1C2C3_116	M0	expected	0	0	0	0.499
13CPT_proteinhydrolysates	A	Alphaalanine_2TMS	C1C2C3_116	M0	calculated	0	0	0	0.474586
13CPT_proteinhydrolysates	B	Alphaalanine_2TMS	C1C2C3_116	M0	calculated	0	0	0	0.476707
13CPT_proteinhydrolysates	C	Alphaalanine_2TMS	C1C2C3_116	M0	calculated	0	0	0	0.462058
13CPT_proteinhydrolysates	D	Alphaalanine_2TMS	C1C2C3_116	M0	calculated	0	0	0	0.477418
13CPT_proteinhydrolysates	A	Alphaalanine_2TMS	C1C2C3_190	M0	expected	0	0	0	0.499
13CPT_proteinhydrolysates	B	Alphaalanine_2TMS	C1C2C3_190	M0	expected	0	0	0	0.499
13CPT_proteinhydrolysates	C	Alphaalanine_2TMS	C1C2C3_190	M0	expected	0	0	0	0.499
13CPT_proteinhydrolysates	D	Alphaalanine_2TMS	C1C2C3_190	M0	expected	0	0	0	0.499
13CPT_proteinhydrolysates	A	Alphaalanine_2TMS	C1C2C3_190	M0	calculated	0	0	0	0.505209
13CPT_proteinhydrolysates	B	Alphaalanine_2TMS	C1C2C3_190	M0	calculated	0	0	0	0.452647
13CPT_proteinhydrolysates	C	Alphaalanine_2TMS	C1C2C3_190	M0	calculated	0	0	0	0.478575
13CPT_proteinhydrolysates	D	Alphaalanine_2TMS	C1C2C3_190	M0	calculated	0	0	0	0.471042
13CPT_proteinhydrolysates	A	Alphaalanine_2TMS	C2_116	M0	expected	0	0	0	0.499
13CPT_proteinhydrolysates	B	Alphaalanine_2TMS	C2_116	M0	expected	0	0	0	0.499
13CPT_proteinhydrolysates	C	Alphaalanine_2TMS	C2_116	M0	expected	0	0	0	0.499
13CPT_proteinhydrolysates	D	Alphaalanine_2TMS	C2_116	M0	expected	0	0	0	0.499
13CPT_proteinhydrolysates	A	Alphaalanine_2TMS	C2_116	M0	calculated	0	0	0	0.750212
13CPT_proteinhydrolysates	B	Alphaalanine_2TMS	C2_116	M0	calculated	0	0	0	0.833378
13CPT_proteinhydrolysates	C	Alphaalanine_2TMS	C2_116	M0	calculated	0	0	0	0.648531
13CPT_proteinhydrolysates	D	Alphaalanine_2TMS	C2_116	M0	calculated	0	0	0	0.746217
13CPT_proteinhydrolysates	A	Alphaalanine_2TMS	C2_190	M0	expected	0	0	0	0.499
13CPT_proteinhydrolysates	B	Alphaalanine_2TMS	C2_190	M0	expected	0	0	0	0.499
13CPT_proteinhydrolysates	C	Alphaalanine_2TMS	C2_190	M0	expected	0	0	0	0.499
13CPT_proteinhydrolysates	D	Alphaalanine_2TMS	C2_190	M0	expected	0	0	0	0.499
13CPT_proteinhydrolysates	A	Alphaalanine_2TMS	C2_190	M0	calculated	0	0	0	0.750212
13CPT_proteinhydrolysates	B	Alphaalanine_2TMS	C2_190	M0	calculated	0	0	0	0.833378
13CPT_proteinhydrolysates	C	Alphaalanine_2TMS	C2_190	M0	calculated	0	0	0	0.648531
13CPT_proteinhydrolysates	D	Alphaalanine_2TMS	C2_190	M0	calculated	0	0	0	0.746217
13CPT_proteinhydrolysates	A	Alphaalanine_2TMS	C2C3_116	M0	expected	0	0	1	0.499
13CPT_proteinhydrolysates	A	Alphaalanine_2TMS	C2C3_116	M1	expected	0	0	2	0.499
13CPT_proteinhydrolysates	A	Alphaalanine_2TMS	C2C3_116	M2	expected	0	0	1	0.499
13CPT_proteinhydrolysates	B	Alphaalanine_2TMS	C2C3_116	M0	expected	0	0	1	0.499
13CPT_proteinhydrolysates	B	Alphaalanine_2TMS	C2C3_116	M1	expected	0	0	2	0.499
13CPT_proteinhydrolysates	B	Alphaalanine_2TMS	C2C3_116	M2	expected	0	0	1	0.499
13CPT_proteinhydrolysates	C	Alphaalanine_2TMS	C2C3_116	M0	expected	0	0	1	0.499
13CPT_proteinhydrolysates	C	Alphaalanine_2TMS	C2C3_116	M1	expected	0	0	2	0.499
13CPT_proteinhydrolysates	C	Alphaalanine_2TMS	C2C3_116	M2	expected	0	0	1	0.499
13CPT_proteinhydrolysates	D	Alphaalanine_2TMS	C2C3_116	M0	expected	0	0	1	0.499
13CPT_proteinhydrolysates	D	Alphaalanine_2TMS	C2C3_116	M1	expected	0	0	2	0.499
13CPT_proteinhydrolysates	D	Alphaalanine_2TMS	C2C3_116	M2	expected	0	0	1	0.499
13CPT_proteinhydrolysates	A	Alphaalanine_2TMS	C2C3_116	M0	measured	171923	0.257527	1.03011	0.496932
13CPT_proteinhydrolysates	A	Alphaalanine_2TMS	C2C3_116	M1	measured	327841	0.491082	1.96433	0.496932
13CPT_proteinhydrolysates	A	Alphaalanine_2TMS	C2C3_116	M2	measured	167826	0.251391	1.00556	0.496932
13CPT_proteinhydrolysates	B	Alphaalanine_2TMS	C2C3_116	M0	measured	122019	0.25896	1.03584	0.489843
13CPT_proteinhydrolysates	B	Alphaalanine_2TMS	C2C3_116	M1	measured	236724	0.502395	2.00958	0.489843
13CPT_proteinhydrolysates	B	Alphaalanine_2TMS	C2C3_116	M2	measured	112447	0.238645	0.954581	0.489843
13CPT_proteinhydrolysates	C	Alphaalanine_2TMS	C2C3_116	M0	measured	102210	0.268386	1.07354	0.490715
13CPT_proteinhydrolysates	C	Alphaalanine_2TMS	C2C3_116	M1	measured	183484	0.481797	1.92719	0.490715
13CPT_proteinhydrolysates	C	Alphaalanine_2TMS	C2C3_116	M2	measured	95138.1	0.249817	0.999267	0.490715
13CPT_proteinhydrolysates	D	Alphaalanine_2TMS	C2C3_116	M0	measured	113350	0.265222	1.06089	0.485779
13CPT_proteinhydrolysates	D	Alphaalanine_2TMS	C2C3_116	M1	measured	212833	0.497998	1.99199	0.485779
13CPT_proteinhydrolysates	D	Alphaalanine_2TMS	C2C3_116	M2	measured	101194	0.23678	0.94712	0.485779
13CPT_proteinhydrolysates	A	Alphaalanine_2TMS	C2C3_190	M0	expected	0	0	1	0.499
13CPT_proteinhydrolysates	A	Alphaalanine_2TMS	C2C3_190	M1	expected	0	0	2	0.499
13CPT_proteinhydrolysates	A	Alphaalanine_2TMS	C2C3_190	M2	expected	0	0	1	0.499
13CPT_proteinhydrolysates	B	Alphaalanine_2TMS	C2C3_190	M0	expected	0	0	1	0.499
13CPT_proteinhydrolysates	B	Alphaalanine_2TMS	C2C3_190	M1	expected	0	0	2	0.499
13CPT_proteinhydrolysates	B	Alphaalanine_2TMS	C2C3_190	M2	expected	0	0	1	0.499
13CPT_proteinhydrolysates	C	Alphaalanine_2TMS	C2C3_190	M0	expected	0	0	1	0.499
13CPT_proteinhydrolysates	C	Alphaalanine_2TMS	C2C3_190	M1	expected	0	0	2	0.499
13CPT_proteinhydrolysates	C	Alphaalanine_2TMS	C2C3_190	M2	expected	0	0	1	0.499
13CPT_proteinhydrolysates	D	Alphaalanine_2TMS	C2C3_190	M0	expected	0	0	1	0.499
13CPT_proteinhydrolysates	D	Alphaalanine_2TMS	C2C3_190	M1	expected	0	0	2	0.499
13CPT_proteinhydrolysates	D	Alphaalanine_2TMS	C2C3_190	M2	expected	0	0	1	0.499
13CPT_proteinhydrolysates	A	Alphaalanine_2TMS	C2C3_190	M0	measured	5797.98	0.202643	0.810573	0.542867
13CPT_proteinhydrolysates	A	Alphaalanine_2TMS	C2C3_190	M1	measured	14562.8	0.508979	2.03592	0.542867
13CPT_proteinhydrolysates	A	Alphaalanine_2TMS	C2C3_190	M2	measured	8250.98	0.288377	1.15351	0.542867
13CPT_proteinhydrolysates	B	Alphaalanine_2TMS	C2C3_190	M0	measured	5641.58	0.295319	1.18128	0.453752
13CPT_proteinhydrolysates	B	Alphaalanine_2TMS	C2C3_190	M1	measured	9587.16	0.501857	2.00743	0.453752
13CPT_proteinhydrolysates	B	Alphaalanine_2TMS	C2C3_190	M2	measured	3874.61	0.202824	0.811294	0.453752
13CPT_proteinhydrolysates	C	Alphaalanine_2TMS	C2C3_190	M0	measured	3879.92	0.248925	0.995701	0.515491
13CPT_proteinhydrolysates	C	Alphaalanine_2TMS	C2C3_190	M1	measured	7343.93	0.471167	1.88467	0.515491
13CPT_proteinhydrolysates	C	Alphaalanine_2TMS	C2C3_190	M2	measured	4362.83	0.279907	1.11963	0.515491
13CPT_proteinhydrolysates	D	Alphaalanine_2TMS	C2C3_190	M0	measured	5438.89	0.266214	1.06486	0.476215
13CPT_proteinhydrolysates	D	Alphaalanine_2TMS	C2C3_190	M1	measured	10524.6	0.515142	2.06057	0.476215
13CPT_proteinhydrolysates	D	Alphaalanine_2TMS	C2C3_190	M2	measured	4467	0.218644	0.874576	0.476215
13CPT_proteinhydrolysates	A	Alphaalanine_2TMS	C3_116	M0	expected	0	0	0	0.499
13CPT_proteinhydrolysates	B	Alphaalanine_2TMS	C3_116	M0	expected	0	0	0	0.499
13CPT_proteinhydrolysates	C	Alphaalanine_2TMS	C3_116	M0	expected	0	0	0	0.499
13CPT_proteinhydrolysates	D	Alphaalanine_2TMS	C3_116	M0	expected	0	0	0	0.499
13CPT_proteinhydrolysates	A	Alphaalanine_2TMS	C3_116	M0	calculated	0	0	0	0.243652
13CPT_proteinhydrolysates	B	Alphaalanine_2TMS	C3_116	M0	calculated	0	0	0	0.146308
13CPT_proteinhydrolysates	C	Alphaalanine_2TMS	C3_116	M0	calculated	0	0	0	0.3329
13CPT_proteinhydrolysates	D	Alphaalanine_2TMS	C3_116	M0	calculated	0	0	0	0.225342
13CPT_proteinhydrolysates	A	Alphaalanine_2TMS	C3_190	M0	expected	0	0	0	0.499
13CPT_proteinhydrolysates	B	Alphaalanine_2TMS	C3_190	M0	expected	0	0	0	0.499
13CPT_proteinhydrolysates	C	Alphaalanine_2TMS	C3_190	M0	expected	0	0	0	0.499
13CPT_proteinhydrolysates	D	Alphaalanine_2TMS	C3_190	M0	expected	0	0	0	0.499
13CPT_proteinhydrolysates	A	Alphaalanine_2TMS	C3_190	M0	calculated	0	0	0	0.335522
13CPT_proteinhydrolysates	B	Alphaalanine_2TMS	C3_190	M0	calculated	0	0	0	0.0741266
13CPT_proteinhydrolysates	C	Alphaalanine_2TMS	C3_190	M0	calculated	0	0	0	0.382451
13CPT_proteinhydrolysates	D	Alphaalanine_2TMS	C3_190	M0	calculated	0	0	0	0.206213
13CPT_proteinhydrolysates	A	Glutamate_3TMS	C1	M0	expected	0	0	1	0.499
13CPT_proteinhydrolysates	A	Glutamate_3TMS	C1	M1	expected	0	0	1	0.499
13CPT_proteinhydrolysates	B	Glutamate_3TMS	C1	M0	expected	0	0	1	0.499
13CPT_proteinhydrolysates	B	Glutamate_3TMS	C1	M1	expected	0	0	1	0.499
13CPT_proteinhydrolysates	C	Glutamate_3TMS	C1	M0	expected	0	0	1	0.499
13CPT_proteinhydrolysates	C	Glutamate_3TMS	C1	M1	expected	0	0	1	0.499
13CPT_proteinhydrolysates	D	Glutamate_3TMS	C1	M0	expected	0	0	1	0.499
13CPT_proteinhydrolysates	D	Glutamate_3TMS	C1	M1	expected	0	0	1	0.499
13CPT_proteinhydrolysates	A	Glutamate_3TMS	C1	M0	measured	5117.79	0.786852	1.5737	0.213148
13CPT_proteinhydrolysates	A	Glutamate_3TMS	C1	M1	measured	1386.34	0.213148	0.426296	0.213148
13CPT_proteinhydrolysates	B	Glutamate_3TMS	C1	M0	measured	3378.44	0.640819	1.28164	0.359181
13CPT_proteinhydrolysates	B	Glutamate_3TMS	C1	M1	measured	1893.63	0.359181	0.718362	0.359181
13CPT_proteinhydrolysates	C	Glutamate_3TMS	C1	M0	measured	3875.23	0.708775	1.41755	0.291225
13CPT_proteinhydrolysates	C	Glutamate_3TMS	C1	M1	measured	1592.28	0.291225	0.58245	0.291225
13CPT_proteinhydrolysates	D	Glutamate_3TMS	C1	M0	measured	4637.89	0.806011	1.61202	0.193989
13CPT_proteinhydrolysates	D	Glutamate_3TMS	C1	M1	measured	1116.24	0.193989	0.387978	0.193989
13CPT_proteinhydrolysates	A	Glutamate_3TMS	C1_156	M0	expected	0	0	0	0.499
13CPT_proteinhydrolysates	B	Glutamate_3TMS	C1_156	M0	expected	0	0	0	0.499
13CPT_proteinhydrolysates	C	Glutamate_3TMS	C1_156	M0	expected	0	0	0	0.499
13CPT_proteinhydrolysates	D	Glutamate_3TMS	C1_156	M0	expected	0	0	0	0.499
13CPT_proteinhydrolysates	A	Glutamate_3TMS	C1_156	M0	calculated	0	0	0	0.39083
13CPT_proteinhydrolysates	B	Glutamate_3TMS	C1_156	M0	calculated	0	0	0	0.612876
13CPT_proteinhydrolysates	C	Glutamate_3TMS	C1_156	M0	calculated	0	0	0	0.461252
13CPT_proteinhydrolysates	D	Glutamate_3TMS	C1_156	M0	calculated	0	0	0	0.379299
13CPT_proteinhydrolysates	A	Glutamate_3TMS	C1_246	M0	expected	0	0	0	0.499
13CPT_proteinhydrolysates	B	Glutamate_3TMS	C1_246	M0	expected	0	0	0	0.499
13CPT_proteinhydrolysates	C	Glutamate_3TMS	C1_246	M0	expected	0	0	0	0.499
13CPT_proteinhydrolysates	D	Glutamate_3TMS	C1_246	M0	expected	0	0	0	0.499
13CPT_proteinhydrolysates	A	Glutamate_3TMS	C1_246	M0	calculated	0	0	0	0.446376
13CPT_proteinhydrolysates	B	Glutamate_3TMS	C1_246	M0	calculated	0	0	0	0.712589
13CPT_proteinhydrolysates	C	Glutamate_3TMS	C1_246	M0	calculated	0	0	0	0.56317
13CPT_proteinhydrolysates	D	Glutamate_3TMS	C1_246	M0	calculated	0	0	0	0.432261
13CPT_proteinhydrolysates	A	Glutamate_3TMS	C1C2C3C4C5	M0	expected	0	0	1	0.499
13CPT_proteinhydrolysates	A	Glutamate_3TMS	C1C2C3C4C5	M1	expected	0	0	5	0.499
13CPT_proteinhydrolysates	A	Glutamate_3TMS	C1C2C3C4C5	M2	expected	0	0	10	0.499
13CPT_proteinhydrolysates	A	Glutamate_3TMS	C1C2C3C4C5	M3	expected	0	0	10	0.499
13CPT_proteinhydrolysates	A	Glutamate_3TMS	C1C2C3C4C5	M4	expected	0	0	5	0.499
13CPT_proteinhydrolysates	A	Glutamate_3TMS	C1C2C3C4C5	M5	expected	0	0	1	0.499
13CPT_proteinhydrolysates	B	Glutamate_3TMS	C1C2C3C4C5	M0	expected	0	0	1	0.499
13CPT_proteinhydrolysates	B	Glutamate_3TMS	C1C2C3C4C5	M1	expected	0	0	5	0.499
13CPT_proteinhydrolysates	B	Glutamate_3TMS	C1C2C3C4C5	M2	expected	0	0	10	0.499
13CPT_proteinhydrolysates	B	Glutamate_3TMS	C1C2C3C4C5	M3	expected	0	0	10	0.499
13CPT_proteinhydrolysates	B	Glutamate_3TMS	C1C2C3C4C5	M4	expected	0	0	5	0.499
13CPT_proteinhydrolysates	B	Glutamate_3TMS	C1C2C3C4C5	M5	expected	0	0	1	0.499
13CPT_proteinhydrolysates	C	Glutamate_3TMS	C1C2C3C4C5	M0	expected	0	0	1	0.499
13CPT_proteinhydrolysates	C	Glutamate_3TMS	C1C2C3C4C5	M1	expected	0	0	5	0.499
13CPT_proteinhydrolysates	C	Glutamate_3TMS	C1C2C3C4C5	M2	expected	0	0	10	0.499
13CPT_proteinhydrolysates	C	Glutamate_3TMS	C1C2C3C4C5	M3	expected	0	0	10	0.499
13CPT_proteinhydrolysates	C	Glutamate_3TMS	C1C2C3C4C5	M4	expected	0	0	5	0.499
13CPT_proteinhydrolysates	C	Glutamate_3TMS	C1C2C3C4C5	M5	expected	0	0	1	0.499
13CPT_proteinhydrolysates	D	Glutamate_3TMS	C1C2C3C4C5	M0	expected	0	0	1	0.499
13CPT_proteinhydrolysates	D	Glutamate_3TMS	C1C2C3C4C5	M1	expected	0	0	5	0.499
13CPT_proteinhydrolysates	D	Glutamate_3TMS	C1C2C3C4C5	M2	expected	0	0	10	0.499
13CPT_proteinhydrolysates	D	Glutamate_3TMS	C1C2C3C4C5	M3	expected	0	0	10	0.499
13CPT_proteinhydrolysates	D	Glutamate_3TMS	C1C2C3C4C5	M4	expected	0	0	5	0.499
13CPT_proteinhydrolysates	D	Glutamate_3TMS	C1C2C3C4C5	M5	expected	0	0	1	0.499
13CPT_proteinhydrolysates	A	Glutamate_3TMS	C1C2C3C4C5	M0	measured	756.631	0.0494947	1.58383	0.493315
13CPT_proteinhydrolysates	A	Glutamate_3TMS	C1C2C3C4C5	M1	measured	1885.3	0.123326	3.94643	0.493315
13CPT_proteinhydrolysates	A	Glutamate_3TMS	C1C2C3C4C5	M2	measured	5139.77	0.336215	10.7589	0.493315
13CPT_proteinhydrolysates	A	Glutamate_3TMS	C1C2C3C4C5	M3	measured	4479.73	0.29304	9.37727	0.493315
13CPT_proteinhydrolysates	A	Glutamate_3TMS	C1C2C3C4C5	M4	measured	3025.69	0.197924	6.33357	0.493315
13CPT_proteinhydrolysates	A	Glutamate_3TMS	C1C2C3C4C5	M5	measured	0	0	0	0.493315
13CPT_proteinhydrolysates	B	Glutamate_3TMS	C1C2C3C4C5	M0	measured	534.144	0.0442869	1.41718	0.528366
13CPT_proteinhydrolysates	B	Glutamate_3TMS	C1C2C3C4C5	M1	measured	1957.72	0.162318	5.19417	0.528366
13CPT_proteinhydrolysates	B	Glutamate_3TMS	C1C2C3C4C5	M2	measured	3276.88	0.271692	8.69416	0.528366
13CPT_proteinhydrolysates	B	Glutamate_3TMS	C1C2C3C4C5	M3	measured	2698.86	0.223767	7.16056	0.528366
13CPT_proteinhydrolysates	B	Glutamate_3TMS	C1C2C3C4C5	M4	measured	2711.91	0.22485	7.1952	0.528366
13CPT_proteinhydrolysates	B	Glutamate_3TMS	C1C2C3C4C5	M5	measured	881.483	0.0730855	2.33873	0.528366
13CPT_proteinhydrolysates	C	Glutamate_3TMS	C1C2C3C4C5	M0	measured	210.549	0.0241935	0.774193	0.506075
13CPT_proteinhydrolysates	C	Glutamate_3TMS	C1C2C3C4C5	M1	measured	2214.46	0.254456	8.14261	0.506075
13CPT_proteinhydrolysates	C	Glutamate_3TMS	C1C2C3C4C5	M2	measured	1852.44	0.212858	6.81145	0.506075
13CPT_proteinhydrolysates	C	Glutamate_3TMS	C1C2C3C4C5	M3	measured	2097.4	0.241005	7.71216	0.506075
13CPT_proteinhydrolysates	C	Glutamate_3TMS	C1C2C3C4C5	M4	measured	1829.74	0.210249	6.72798	0.506075
13CPT_proteinhydrolysates	C	Glutamate_3TMS	C1C2C3C4C5	M5	measured	498.12	0.0572374	1.8316	0.506075
13CPT_proteinhydrolysates	D	Glutamate_3TMS	C1C2C3C4C5	M0	measured	390.144	0.0304507	0.974422	0.487308
13CPT_proteinhydrolysates	D	Glutamate_3TMS	C1C2C3C4C5	M1	measured	2570.18	0.200602	6.41927	0.487308
13CPT_proteinhydrolysates	D	Glutamate_3TMS	C1C2C3C4C5	M2	measured	3572.83	0.278859	8.92347	0.487308
13CPT_proteinhydrolysates	D	Glutamate_3TMS	C1C2C3C4C5	M3	measured	3614.79	0.282134	9.02828	0.487308
13CPT_proteinhydrolysates	D	Glutamate_3TMS	C1C2C3C4C5	M4	measured	2664.38	0.207955	6.65455	0.487308
13CPT_proteinhydrolysates	D	Glutamate_3TMS	C1C2C3C4C5	M5	measured	0	0	0	0.487308
13CPT_proteinhydrolysates	A	Glutamate_3TMS	C2C3C4C5_156	M0	expected	0	0	1	0.499
13CPT_proteinhydrolysates	A	Glutamate_3TMS	C2C3C4C5_156	M1	expected	0	0	4	0.499
13CPT_proteinhydrolysates	A	Glutamate_3TMS	C2C3C4C5_156	M2	expected	0	0	6	0.499
13CPT_proteinhydrolysates	A	Glutamate_3TMS	C2C3C4C5_156	M3	expected	0	0	4	0.499
13CPT_proteinhydrolysates	A	Glutamate_3TMS	C2C3C4C5_156	M4	expected	0	0	1	0.499
13CPT_proteinhydrolysates	B	Glutamate_3TMS	C2C3C4C5_156	M0	expected	0	0	1	0.499
13CPT_proteinhydrolysates	B	Glutamate_3TMS	C2C3C4C5_156	M1	expected	0	0	4	0.499
13CPT_proteinhydrolysates	B	Glutamate_3TMS	C2C3C4C5_156	M2	expected	0	0	6	0.499
13CPT_proteinhydrolysates	B	Glutamate_3TMS	C2C3C4C5_156	M3	expected	0	0	4	0.499
13CPT_proteinhydrolysates	B	Glutamate_3TMS	C2C3C4C5_156	M4	expected	0	0	1	0.499
13CPT_proteinhydrolysates	C	Glutamate_3TMS	C2C3C4C5_156	M0	expected	0	0	1	0.499
13CPT_proteinhydrolysates	C	Glutamate_3TMS	C2C3C4C5_156	M1	expected	0	0	4	0.499
13CPT_proteinhydrolysates	C	Glutamate_3TMS	C2C3C4C5_156	M2	expected	0	0	6	0.499
13CPT_proteinhydrolysates	C	Glutamate_3TMS	C2C3C4C5_156	M3	expected	0	0	4	0.499
13CPT_proteinhydrolysates	C	Glutamate_3TMS	C2C3C4C5_156	M4	expected	0	0	1	0.499
13CPT_proteinhydrolysates	D	Glutamate_3TMS	C2C3C4C5_156	M0	expected	0	0	1	0.499
13CPT_proteinhydrolysates	D	Glutamate_3TMS	C2C3C4C5_156	M1	expected	0	0	4	0.499
13CPT_proteinhydrolysates	D	Glutamate_3TMS	C2C3C4C5_156	M2	expected	0	0	6	0.499
13CPT_proteinhydrolysates	D	Glutamate_3TMS	C2C3C4C5_156	M3	expected	0	0	4	0.499
13CPT_proteinhydrolysates	D	Glutamate_3TMS	C2C3C4C5_156	M4	expected	0	0	1	0.499
13CPT_proteinhydrolysates	A	Glutamate_3TMS	C2C3C4C5_156	M0	measured	5701.38	0.060336	0.965376	0.518936
13CPT_proteinhydrolysates	A	Glutamate_3TMS	C2C3C4C5_156	M1	measured	21656.6	0.229185	3.66696	0.518936
13CPT_proteinhydrolysates	A	Glutamate_3TMS	C2C3C4C5_156	M2	measured	35895.3	0.379869	6.07791	0.518936
13CPT_proteinhydrolysates	A	Glutamate_3TMS	C2C3C4C5_156	M3	measured	22264.6	0.23562	3.76992	0.518936
13CPT_proteinhydrolysates	A	Glutamate_3TMS	C2C3C4C5_156	M4	measured	8975.96	0.09499	1.51984	0.518936
13CPT_proteinhydrolysates	B	Glutamate_3TMS	C2C3C4C5_156	M0	measured	5720.56	0.0786689	1.2587	0.507239
13CPT_proteinhydrolysates	B	Glutamate_3TMS	C2C3C4C5_156	M1	measured	16871	0.232009	3.71214	0.507239
13CPT_proteinhydrolysates	B	Glutamate_3TMS	C2C3C4C5_156	M2	measured	25551.4	0.351382	5.62212	0.507239
13CPT_proteinhydrolysates	B	Glutamate_3TMS	C2C3C4C5_156	M3	measured	18730.2	0.257576	4.12122	0.507239
13CPT_proteinhydrolysates	B	Glutamate_3TMS	C2C3C4C5_156	M4	measured	5843.78	0.0803634	1.28581	0.507239
13CPT_proteinhydrolysates	C	Glutamate_3TMS	C2C3C4C5_156	M0	measured	3682.42	0.06513	1.04208	0.51728
13CPT_proteinhydrolysates	C	Glutamate_3TMS	C2C3C4C5_156	M1	measured	13840.3	0.24479	3.91664	0.51728
13CPT_proteinhydrolysates	C	Glutamate_3TMS	C2C3C4C5_156	M2	measured	19001.9	0.336082	5.37731	0.51728
13CPT_proteinhydrolysates	C	Glutamate_3TMS	C2C3C4C5_156	M3	measured	14916.6	0.263826	4.22121	0.51728
13CPT_proteinhydrolysates	C	Glutamate_3TMS	C2C3C4C5_156	M4	measured	5098.31	0.0901725	1.44276	0.51728
13CPT_proteinhydrolysates	D	Glutamate_3TMS	C2C3C4C5_156	M0	measured	5778.12	0.0805433	1.28869	0.51431
13CPT_proteinhydrolysates	D	Glutamate_3TMS	C2C3C4C5_156	M1	measured	16295.9	0.227155	3.63448	0.51431
13CPT_proteinhydrolysates	D	Glutamate_3TMS	C2C3C4C5_156	M2	measured	24750.6	0.345007	5.52012	0.51431
13CPT_proteinhydrolysates	D	Glutamate_3TMS	C2C3C4C5_156	M3	measured	17870.7	0.249106	3.98569	0.51431
13CPT_proteinhydrolysates	D	Glutamate_3TMS	C2C3C4C5_156	M4	measured	7043.94	0.0981881	1.57101	0.51431
13CPT_proteinhydrolysates	A	Glutamate_3TMS	C2C3C4C5_246	M0	expected	0	0	1	0.499
13CPT_proteinhydrolysates	A	Glutamate_3TMS	C2C3C4C5_246	M1	expected	0	0	4	0.499
13CPT_proteinhydrolysates	A	Glutamate_3TMS	C2C3C4C5_246	M2	expected	0	0	6	0.499
13CPT_proteinhydrolysates	A	Glutamate_3TMS	C2C3C4C5_246	M3	expected	0	0	4	0.499
13CPT_proteinhydrolysates	A	Glutamate_3TMS	C2C3C4C5_246	M4	expected	0	0	1	0.499
13CPT_proteinhydrolysates	B	Glutamate_3TMS	C2C3C4C5_246	M0	expected	0	0	1	0.499
13CPT_proteinhydrolysates	B	Glutamate_3TMS	C2C3C4C5_246	M1	expected	0	0	4	0.499
13CPT_proteinhydrolysates	B	Glutamate_3TMS	C2C3C4C5_246	M2	expected	0	0	6	0.499
13CPT_proteinhydrolysates	B	Glutamate_3TMS	C2C3C4C5_246	M3	expected	0	0	4	0.499
13CPT_proteinhydrolysates	B	Glutamate_3TMS	C2C3C4C5_246	M4	expected	0	0	1	0.499
13CPT_proteinhydrolysates	C	Glutamate_3TMS	C2C3C4C5_246	M0	expected	0	0	1	0.499
13CPT_proteinhydrolysates	C	Glutamate_3TMS	C2C3C4C5_246	M1	expected	0	0	4	0.499
13CPT_proteinhydrolysates	C	Glutamate_3TMS	C2C3C4C5_246	M2	expected	0	0	6	0.499
13CPT_proteinhydrolysates	C	Glutamate_3TMS	C2C3C4C5_246	M3	expected	0	0	4	0.499
13CPT_proteinhydrolysates	C	Glutamate_3TMS	C2C3C4C5_246	M4	expected	0	0	1	0.499
13CPT_proteinhydrolysates	D	Glutamate_3TMS	C2C3C4C5_246	M0	expected	0	0	1	0.499
13CPT_proteinhydrolysates	D	Glutamate_3TMS	C2C3C4C5_246	M1	expected	0	0	4	0.499
13CPT_proteinhydrolysates	D	Glutamate_3TMS	C2C3C4C5_246	M2	expected	0	0	6	0.499
13CPT_proteinhydrolysates	D	Glutamate_3TMS	C2C3C4C5_246	M3	expected	0	0	4	0.499
13CPT_proteinhydrolysates	D	Glutamate_3TMS	C2C3C4C5_246	M4	expected	0	0	1	0.499
13CPT_proteinhydrolysates	A	Glutamate_3TMS	C2C3C4C5_246	M0	measured	20153.3	0.0696073	1.11372	0.505049
13CPT_proteinhydrolysates	A	Glutamate_3TMS	C2C3C4C5_246	M1	measured	69412.7	0.239744	3.83591	0.505049
13CPT_proteinhydrolysates	A	Glutamate_3TMS	C2C3C4C5_246	M2	measured	106181	0.366739	5.86782	0.505049
13CPT_proteinhydrolysates	A	Glutamate_3TMS	C2C3C4C5_246	M3	measured	71995.5	0.248665	3.97864	0.505049
13CPT_proteinhydrolysates	A	Glutamate_3TMS	C2C3C4C5_246	M4	measured	21785.6	0.0752452	1.20392	0.505049
13CPT_proteinhydrolysates	B	Glutamate_3TMS	C2C3C4C5_246	M0	measured	14600.3	0.0723395	1.15743	0.482311
13CPT_proteinhydrolysates	B	Glutamate_3TMS	C2C3C4C5_246	M1	measured	52570.3	0.260468	4.16749	0.482311
13CPT_proteinhydrolysates	B	Glutamate_3TMS	C2C3C4C5_246	M2	measured	79254.6	0.392679	6.28286	0.482311
13CPT_proteinhydrolysates	B	Glutamate_3TMS	C2C3C4C5_246	M3	measured	43320.3	0.214637	3.4342	0.482311
13CPT_proteinhydrolysates	B	Glutamate_3TMS	C2C3C4C5_246	M4	measured	12084.9	0.0598764	0.958022	0.482311
13CPT_proteinhydrolysates	C	Glutamate_3TMS	C2C3C4C5_246	M0	measured	12083.8	0.0744153	1.19065	0.491801
13CPT_proteinhydrolysates	C	Glutamate_3TMS	C2C3C4C5_246	M1	measured	40412.4	0.248869	3.98191	0.491801
13CPT_proteinhydrolysates	C	Glutamate_3TMS	C2C3C4C5_246	M2	measured	59032.8	0.363539	5.81662	0.491801
13CPT_proteinhydrolysates	C	Glutamate_3TMS	C2C3C4C5_246	M3	measured	42455.4	0.261451	4.18321	0.491801
13CPT_proteinhydrolysates	C	Glutamate_3TMS	C2C3C4C5_246	M4	measured	8399.51	0.0517263	0.82762	0.491801
13CPT_proteinhydrolysates	D	Glutamate_3TMS	C2C3C4C5_246	M0	measured	12584.9	0.0662213	1.05954	0.50107
13CPT_proteinhydrolysates	D	Glutamate_3TMS	C2C3C4C5_246	M1	measured	47631.2	0.250635	4.01015	0.50107
13CPT_proteinhydrolysates	D	Glutamate_3TMS	C2C3C4C5_246	M2	measured	69213.6	0.364201	5.82721	0.50107
13CPT_proteinhydrolysates	D	Glutamate_3TMS	C2C3C4C5_246	M3	measured	47611.5	0.250531	4.00849	0.50107
13CPT_proteinhydrolysates	D	Glutamate_3TMS	C2C3C4C5_246	M4	measured	13001.3	0.0684125	1.0946	0.50107
13CPT_proteinhydrolysates	A	Glycine_3TMS	C1_100	M0	expected	0	0	0	0.499
13CPT_proteinhydrolysates	B	Glycine_3TMS	C1_100	M0	expected	0	0	0	0.499
13CPT_proteinhydrolysates	C	Glycine_3TMS	C1_100	M0	expected	0	0	0	0.499
13CPT_proteinhydrolysates	D	Glycine_3TMS	C1_100	M0	expected	0	0	0	0.499
13CPT_proteinhydrolysates	A	Glycine_3TMS	C1_100	M0	calculated	0	0	0	0.510103
13CPT_proteinhydrolysates	B	Glycine_3TMS	C1_100	M0	calculated	0	0	0	0.512193
13CPT_proteinhydrolysates	C	Glycine_3TMS	C1_100	M0	calculated	0	0	0	0.545839
13CPT_proteinhydrolysates	D	Glycine_3TMS	C1_100	M0	calculated	0	0	0	0.574564
13CPT_proteinhydrolysates	A	Glycine_3TMS	C1_174	M0	expected	0	0	0	0.499
13CPT_proteinhydrolysates	B	Glycine_3TMS	C1_174	M0	expected	0	0	0	0.499
13CPT_proteinhydrolysates	C	Glycine_3TMS	C1_174	M0	expected	0	0	0	0.499
13CPT_proteinhydrolysates	D	Glycine_3TMS	C1_174	M0	expected	0	0	0	0.499
13CPT_proteinhydrolysates	A	Glycine_3TMS	C1_174	M0	calculated	0	0	0	0.516045
13CPT_proteinhydrolysates	B	Glycine_3TMS	C1_174	M0	calculated	0	0	0	0.522091
13CPT_proteinhydrolysates	C	Glycine_3TMS	C1_174	M0	calculated	0	0	0	0.554325
13CPT_proteinhydrolysates	D	Glycine_3TMS	C1_174	M0	calculated	0	0	0	0.566434
13CPT_proteinhydrolysates	A	Glycine_3TMS	C1_86	M0	expected	0	0	0	0.499
13CPT_proteinhydrolysates	B	Glycine_3TMS	C1_86	M0	expected	0	0	0	0.499
13CPT_proteinhydrolysates	C	Glycine_3TMS	C1_86	M0	expected	0	0	0	0.499
13CPT_proteinhydrolysates	D	Glycine_3TMS	C1_86	M0	expected	0	0	0	0.499
13CPT_proteinhydrolysates	A	Glycine_3TMS	C1_86	M0	calculated	0	0	0	0.497592
13CPT_proteinhydrolysates	B	Glycine_3TMS	C1_86	M0	calculated	0	0	0	0.499977
13CPT_proteinhydrolysates	C	Glycine_3TMS	C1_86	M0	calculated	0	0	0	0.496956
13CPT_proteinhydrolysates	D	Glycine_3TMS	C1_86	M0	calculated	0	0	0	0.486459
13CPT_proteinhydrolysates	A	Glycine_3TMS	C1C2	M0	expected	0	0	1	0.499
13CPT_proteinhydrolysates	A	Glycine_3TMS	C1C2	M1	expected	0	0	2	0.499
13CPT_proteinhydrolysates	A	Glycine_3TMS	C1C2	M2	expected	0	0	1	0.499
13CPT_proteinhydrolysates	B	Glycine_3TMS	C1C2	M0	expected	0	0	1	0.499
13CPT_proteinhydrolysates	B	Glycine_3TMS	C1C2	M1	expected	0	0	2	0.499
13CPT_proteinhydrolysates	B	Glycine_3TMS	C1C2	M2	expected	0	0	1	0.499
13CPT_proteinhydrolysates	C	Glycine_3TMS	C1C2	M0	expected	0	0	1	0.499
13CPT_proteinhydrolysates	C	Glycine_3TMS	C1C2	M1	expected	0	0	2	0.499
13CPT_proteinhydrolysates	C	Glycine_3TMS	C1C2	M2	expected	0	0	1	0.499
13CPT_proteinhydrolysates	D	Glycine_3TMS	C1C2	M0	expected	0	0	1	0.499
13CPT_proteinhydrolysates	D	Glycine_3TMS	C1C2	M1	expected	0	0	2	0.499
13CPT_proteinhydrolysates	D	Glycine_3TMS	C1C2	M2	expected	0	0	1	0.499
13CPT_proteinhydrolysates	A	Glycine_3TMS	C1C2	M0	measured	14717.1	0.268199	1.0728	0.497728
13CPT_proteinhydrolysates	A	Glycine_3TMS	C1C2	M1	measured	25688.9	0.468146	1.87258	0.497728
13CPT_proteinhydrolysates	A	Glycine_3TMS	C1C2	M2	measured	14467.7	0.263655	1.05462	0.497728
13CPT_proteinhydrolysates	B	Glycine_3TMS	C1C2	M0	measured	12115.4	0.261555	1.04622	0.506528
13CPT_proteinhydrolysates	B	Glycine_3TMS	C1C2	M1	measured	21485.2	0.463834	1.85534	0.506528
13CPT_proteinhydrolysates	B	Glycine_3TMS	C1C2	M2	measured	12720.2	0.274611	1.09845	0.506528
13CPT_proteinhydrolysates	C	Glycine_3TMS	C1C2	M0	measured	8321.46	0.220022	0.880089	0.524675
13CPT_proteinhydrolysates	C	Glycine_3TMS	C1C2	M1	measured	19311.6	0.510605	2.04242	0.524675
13CPT_proteinhydrolysates	C	Glycine_3TMS	C1C2	M2	measured	10187.9	0.269373	1.07749	0.524675
13CPT_proteinhydrolysates	D	Glycine_3TMS	C1C2	M0	measured	10063	0.240449	0.961798	0.526076
13CPT_proteinhydrolysates	D	Glycine_3TMS	C1C2	M1	measured	19542.2	0.466949	1.8678	0.526076
13CPT_proteinhydrolysates	D	Glycine_3TMS	C1C2	M2	measured	12245.6	0.292601	1.1704	0.526076
13CPT_proteinhydrolysates	A	Glycine_3TMS	C2_100	M0	expected	0	0	1	0.499
13CPT_proteinhydrolysates	A	Glycine_3TMS	C2_100	M1	expected	0	0	1	0.499
13CPT_proteinhydrolysates	B	Glycine_3TMS	C2_100	M0	expected	0	0	1	0.499
13CPT_proteinhydrolysates	B	Glycine_3TMS	C2_100	M1	expected	0	0	1	0.499
13CPT_proteinhydrolysates	C	Glycine_3TMS	C2_100	M0	expected	0	0	1	0.499
13CPT_proteinhydrolysates	C	Glycine_3TMS	C2_100	M1	expected	0	0	1	0.499
13CPT_proteinhydrolysates	D	Glycine_3TMS	C2_100	M0	expected	0	0	1	0.499
13CPT_proteinhydrolysates	D	Glycine_3TMS	C2_100	M1	expected	0	0	1	0.499
13CPT_proteinhydrolysates	A	Glycine_3TMS	C2_100	M0	measured	73196	0.514647	1.02929	0.485353
13CPT_proteinhydrolysates	A	Glycine_3TMS	C2_100	M1	measured	69029.7	0.485353	0.970706	0.485353
13CPT_proteinhydrolysates	B	Glycine_3TMS	C2_100	M0	measured	63277.8	0.499136	0.998273	0.500864
13CPT_proteinhydrolysates	B	Glycine_3TMS	C2_100	M1	measured	63496.8	0.500864	1.00173	0.500864
13CPT_proteinhydrolysates	C	Glycine_3TMS	C2_100	M0	measured	52610.1	0.496489	0.992977	0.503511
13CPT_proteinhydrolysates	C	Glycine_3TMS	C2_100	M1	measured	53354.3	0.503511	1.00702	0.503511
13CPT_proteinhydrolysates	D	Glycine_3TMS	C2_100	M0	measured	57079.7	0.522413	1.04483	0.477587
13CPT_proteinhydrolysates	D	Glycine_3TMS	C2_100	M1	measured	52182.1	0.477587	0.955175	0.477587
13CPT_proteinhydrolysates	A	Glycine_3TMS	C2_174	M0	expected	0	0	1	0.499
13CPT_proteinhydrolysates	A	Glycine_3TMS	C2_174	M1	expected	0	0	1	0.499
13CPT_proteinhydrolysates	B	Glycine_3TMS	C2_174	M0	expected	0	0	1	0.499
13CPT_proteinhydrolysates	B	Glycine_3TMS	C2_174	M1	expected	0	0	1	0.499
13CPT_proteinhydrolysates	C	Glycine_3TMS	C2_174	M0	expected	0	0	1	0.499
13CPT_proteinhydrolysates	C	Glycine_3TMS	C2_174	M1	expected	0	0	1	0.499
13CPT_proteinhydrolysates	D	Glycine_3TMS	C2_174	M0	expected	0	0	1	0.499
13CPT_proteinhydrolysates	D	Glycine_3TMS	C2_174	M1	expected	0	0	1	0.499
13CPT_proteinhydrolysates	A	Glycine_3TMS	C2_174	M0	measured	518131	0.520589	1.04118	0.479411
13CPT_proteinhydrolysates	A	Glycine_3TMS	C2_174	M1	measured	477147	0.479411	0.958822	0.479411
13CPT_proteinhydrolysates	B	Glycine_3TMS	C2_174	M0	measured	435909	0.509034	1.01807	0.490966
13CPT_proteinhydrolysates	B	Glycine_3TMS	C2_174	M1	measured	420436	0.490966	0.981932	0.490966
13CPT_proteinhydrolysates	C	Glycine_3TMS	C2_174	M0	measured	345349	0.504974	1.00995	0.495026
13CPT_proteinhydrolysates	C	Glycine_3TMS	C2_174	M1	measured	338546	0.495026	0.990052	0.495026
13CPT_proteinhydrolysates	D	Glycine_3TMS	C2_174	M0	measured	375378	0.514283	1.02857	0.485717
13CPT_proteinhydrolysates	D	Glycine_3TMS	C2_174	M1	measured	354528	0.485717	0.971435	0.485717
13CPT_proteinhydrolysates	A	Glycine_3TMS	C2_86	M0	expected	0	0	1	0.499
13CPT_proteinhydrolysates	A	Glycine_3TMS	C2_86	M1	expected	0	0	1	0.499
13CPT_proteinhydrolysates	B	Glycine_3TMS	C2_86	M0	expected	0	0	1	0.499
13CPT_proteinhydrolysates	B	Glycine_3TMS	C2_86	M1	expected	0	0	1	0.499
13CPT_proteinhydrolysates	C	Glycine_3TMS	C2_86	M0	expected	0	0	1	0.499
13CPT_proteinhydrolysates	C	Glycine_3TMS	C2_86	M1	expected	0	0	1	0.499
13CPT_proteinhydrolysates	D	Glycine_3TMS	C2_86	M0	expected	0	0	1	0.499
13CPT_proteinhydrolysates	D	Glycine_3TMS	C2_86	M1	expected	0	0	1	0.499
13CPT_proteinhydrolysates	A	Glycine_3TMS	C2_86	M0	measured	112831	0.502136	1.00427	0.497864
13CPT_proteinhydrolysates	A	Glycine_3TMS	C2_86	M1	measured	111871	0.497864	0.995727	0.497864
13CPT_proteinhydrolysates	B	Glycine_3TMS	C2_86	M0	measured	104121	0.48692	0.97384	0.51308
13CPT_proteinhydrolysates	B	Glycine_3TMS	C2_86	M1	measured	109714	0.51308	1.02616	0.51308
13CPT_proteinhydrolysates	C	Glycine_3TMS	C2_86	M0	measured	81767.4	0.515024	1.03005	0.484976
13CPT_proteinhydrolysates	C	Glycine_3TMS	C2_86	M1	measured	76996.8	0.484976	0.969951	0.484976
13CPT_proteinhydrolysates	D	Glycine_3TMS	C2_86	M0	measured	91522.7	0.534951	1.0699	0.465049
13CPT_proteinhydrolysates	D	Glycine_3TMS	C2_86	M1	measured	79563.4	0.465049	0.930097	0.465049
13CPT_fullmetabolites	A	Malate_3TMS	C1_245	M0	expected	0	0	0	0.499
13CPT_fullmetabolites	B	Malate_3TMS	C1_245	M0	expected	0	0	0	0.499
13CPT_fullmetabolites	C	Malate_3TMS	C1_245	M0	expected	0	0	0	0.499
13CPT_fullmetabolites	D	Malate_3TMS	C1_245	M0	expected	0	0	0	0.499
13CPT_fullmetabolites	A	Malate_3TMS	C1_245	M0	calculated	0	0	0	0.560161
13CPT_fullmetabolites	B	Malate_3TMS	C1_245	M0	calculated	0	0	0	0.50547
13CPT_fullmetabolites	C	Malate_3TMS	C1_245	M0	calculated	0	0	0	0.43761
13CPT_fullmetabolites	D	Malate_3TMS	C1_245	M0	calculated	0	0	0	0.425355
13CPT_fullmetabolites	A	Malate_3TMS	C1_335	M0	expected	0	0	0	0.499
13CPT_fullmetabolites	B	Malate_3TMS	C1_335	M0	expected	0	0	0	0.499
13CPT_fullmetabolites	C	Malate_3TMS	C1_335	M0	expected	0	0	0	0.499
13CPT_fullmetabolites	D	Malate_3TMS	C1_335	M0	expected	0	0	0	0.499
13CPT_fullmetabolites	A	Malate_3TMS	C1_335	M0	calculated	0	0	0	0.849023
13CPT_fullmetabolites	B	Malate_3TMS	C1_335	M0	calculated	0	0	0	0.561981
13CPT_fullmetabolites	C	Malate_3TMS	C1_335	M0	calculated	0	0	0	0.262694
13CPT_fullmetabolites	D	Malate_3TMS	C1_335	M0	calculated	0	0	0	0.57088
13CPT_fullmetabolites	A	Malate_3TMS	C1C2C3C4_245	M0	expected	0	0	1	0.499
13CPT_fullmetabolites	A	Malate_3TMS	C1C2C3C4_245	M1	expected	0	0	4	0.499
13CPT_fullmetabolites	A	Malate_3TMS	C1C2C3C4_245	M2	expected	0	0	6	0.499
13CPT_fullmetabolites	A	Malate_3TMS	C1C2C3C4_245	M3	expected	0	0	4	0.499
13CPT_fullmetabolites	A	Malate_3TMS	C1C2C3C4_245	M4	expected	0	0	1	0.499
13CPT_fullmetabolites	B	Malate_3TMS	C1C2C3C4_245	M0	expected	0	0	1	0.499
13CPT_fullmetabolites	B	Malate_3TMS	C1C2C3C4_245	M1	expected	0	0	4	0.499
13CPT_fullmetabolites	B	Malate_3TMS	C1C2C3C4_245	M2	expected	0	0	6	0.499
13CPT_fullmetabolites	B	Malate_3TMS	C1C2C3C4_245	M3	expected	0	0	4	0.499
13CPT_fullmetabolites	B	Malate_3TMS	C1C2C3C4_245	M4	expected	0	0	1	0.499
13CPT_fullmetabolites	C	Malate_3TMS	C1C2C3C4_245	M0	expected	0	0	1	0.499
13CPT_fullmetabolites	C	Malate_3TMS	C1C2C3C4_245	M1	expected	0	0	4	0.499
13CPT_fullmetabolites	C	Malate_3TMS	C1C2C3C4_245	M2	expected	0	0	6	0.499
13CPT_fullmetabolites	C	Malate_3TMS	C1C2C3C4_245	M3	expected	0	0	4	0.499
13CPT_fullmetabolites	C	Malate_3TMS	C1C2C3C4_245	M4	expected	0	0	1	0.499
13CPT_fullmetabolites	D	Malate_3TMS	C1C2C3C4_245	M0	expected	0	0	1	0.499
13CPT_fullmetabolites	D	Malate_3TMS	C1C2C3C4_245	M1	expected	0	0	4	0.499
13CPT_fullmetabolites	D	Malate_3TMS	C1C2C3C4_245	M2	expected	0	0	6	0.499
13CPT_fullmetabolites	D	Malate_3TMS	C1C2C3C4_245	M3	expected	0	0	4	0.499
13CPT_fullmetabolites	D	Malate_3TMS	C1C2C3C4_245	M4	expected	0	0	1	0.499
13CPT_fullmetabolites	A	Malate_3TMS	C1C2C3C4_245	M0	measured	4188.83	0.0770399	1.23264	0.493078
13CPT_fullmetabolites	A	Malate_3TMS	C1C2C3C4_245	M1	measured	13490.5	0.248114	3.96982	0.493078
13CPT_fullmetabolites	A	Malate_3TMS	C1C2C3C4_245	M2	measured	20337.7	0.374046	5.98474	0.493078
13CPT_fullmetabolites	A	Malate_3TMS	C1C2C3C4_245	M3	measured	12347.7	0.227096	3.63354	0.493078
13CPT_fullmetabolites	A	Malate_3TMS	C1C2C3C4_245	M4	measured	4007.45	0.0737039	1.17926	0.493078
13CPT_fullmetabolites	B	Malate_3TMS	C1C2C3C4_245	M0	measured	3729.33	0.0717748	1.1484	0.495949
13CPT_fullmetabolites	B	Malate_3TMS	C1C2C3C4_245	M1	measured	11980.8	0.230583	3.68933	0.495949
13CPT_fullmetabolites	B	Malate_3TMS	C1C2C3C4_245	M2	measured	19550.7	0.376274	6.02039	0.495949
13CPT_fullmetabolites	B	Malate_3TMS	C1C2C3C4_245	M3	measured	14798.1	0.284805	4.55689	0.495949
13CPT_fullmetabolites	B	Malate_3TMS	C1C2C3C4_245	M4	measured	1899.74	0.0365624	0.584998	0.495949
13CPT_fullmetabolites	C	Malate_3TMS	C1C2C3C4_245	M0	measured	4108.86	0.0734412	1.17506	0.485148
13CPT_fullmetabolites	C	Malate_3TMS	C1C2C3C4_245	M1	measured	15973	0.285499	4.56799	0.485148
13CPT_fullmetabolites	C	Malate_3TMS	C1C2C3C4_245	M2	measured	19131.1	0.341946	5.47113	0.485148
13CPT_fullmetabolites	C	Malate_3TMS	C1C2C3C4_245	M3	measured	12602.5	0.225255	3.60408	0.485148
13CPT_fullmetabolites	C	Malate_3TMS	C1C2C3C4_245	M4	measured	4132.23	0.0738589	1.18174	0.485148
13CPT_fullmetabolites	D	Malate_3TMS	C1C2C3C4_245	M0	measured	4993.59	0.0894022	1.43043	0.482433
13CPT_fullmetabolites	D	Malate_3TMS	C1C2C3C4_245	M1	measured	14570.7	0.260865	4.17384	0.482433
13CPT_fullmetabolites	D	Malate_3TMS	C1C2C3C4_245	M2	measured	20568.7	0.36825	5.892	0.482433
13CPT_fullmetabolites	D	Malate_3TMS	C1C2C3C4_245	M3	measured	10811.7	0.193565	3.09704	0.482433
13CPT_fullmetabolites	D	Malate_3TMS	C1C2C3C4_245	M4	measured	4910.67	0.0879175	1.40668	0.482433
13CPT_fullmetabolites	A	Malate_3TMS	C1C2C3C4_335	M0	expected	0	0	1	0.499
13CPT_fullmetabolites	A	Malate_3TMS	C1C2C3C4_335	M1	expected	0	0	4	0.499
13CPT_fullmetabolites	A	Malate_3TMS	C1C2C3C4_335	M2	expected	0	0	6	0.499
13CPT_fullmetabolites	A	Malate_3TMS	C1C2C3C4_335	M3	expected	0	0	4	0.499
13CPT_fullmetabolites	A	Malate_3TMS	C1C2C3C4_335	M4	expected	0	0	1	0.499
13CPT_fullmetabolites	B	Malate_3TMS	C1C2C3C4_335	M0	expected	0	0	1	0.499
13CPT_fullmetabolites	B	Malate_3TMS	C1C2C3C4_335	M1	expected	0	0	4	0.499
13CPT_fullmetabolites	B	Malate_3TMS	C1C2C3C4_335	M2	expected	0	0	6	0.499
13CPT_fullmetabolites	B	Malate_3TMS	C1C2C3C4_335	M3	expected	0	0	4	0.499
13CPT_fullmetabolites	B	Malate_3TMS	C1C2C3C4_335	M4	expected	0	0	1	0.499
13CPT_fullmetabolites	C	Malate_3TMS	C1C2C3C4_335	M0	expected	0	0	1	0.499
13CPT_fullmetabolites	C	Malate_3TMS	C1C2C3C4_335	M1	expected	0	0	4	0.499
13CPT_fullmetabolites	C	Malate_3TMS	C1C2C3C4_335	M2	expected	0	0	6	0.499
13CPT_fullmetabolites	C	Malate_3TMS	C1C2C3C4_335	M3	expected	0	0	4	0.499
13CPT_fullmetabolites	C	Malate_3TMS	C1C2C3C4_335	M4	expected	0	0	1	0.499
13CPT_fullmetabolites	D	Malate_3TMS	C1C2C3C4_335	M0	expected	0	0	1	0.499
13CPT_fullmetabolites	D	Malate_3TMS	C1C2C3C4_335	M1	expected	0	0	4	0.499
13CPT_fullmetabolites	D	Malate_3TMS	C1C2C3C4_335	M2	expected	0	0	6	0.499
13CPT_fullmetabolites	D	Malate_3TMS	C1C2C3C4_335	M3	expected	0	0	4	0.499
13CPT_fullmetabolites	D	Malate_3TMS	C1C2C3C4_335	M4	expected	0	0	1	0.499
13CPT_fullmetabolites	A	Malate_3TMS	C1C2C3C4_335	M0	measured	536.134	0.0362851	0.580561	0.565293
13CPT_fullmetabolites	A	Malate_3TMS	C1C2C3C4_335	M1	measured	3203.12	0.216784	3.46855	0.565293
13CPT_fullmetabolites	A	Malate_3TMS	C1C2C3C4_335	M2	measured	4831.42	0.326986	5.23178	0.565293
13CPT_fullmetabolites	A	Malate_3TMS	C1C2C3C4_335	M3	measured	4275.5	0.289362	4.62979	0.565293
13CPT_fullmetabolites	A	Malate_3TMS	C1C2C3C4_335	M4	measured	1929.44	0.130583	2.08932	0.565293
13CPT_fullmetabolites	B	Malate_3TMS	C1C2C3C4_335	M0	measured	1766.42	0.11348	1.81568	0.510077
13CPT_fullmetabolites	B	Malate_3TMS	C1C2C3C4_335	M1	measured	4154.46	0.266895	4.27032	0.510077
13CPT_fullmetabolites	B	Malate_3TMS	C1C2C3C4_335	M2	measured	4352.69	0.27963	4.47408	0.510077
13CPT_fullmetabolites	B	Malate_3TMS	C1C2C3C4_335	M3	measured	2269.88	0.145824	2.33318	0.510077
13CPT_fullmetabolites	B	Malate_3TMS	C1C2C3C4_335	M4	measured	3022.43	0.19417	3.10672	0.510077
13CPT_fullmetabolites	C	Malate_3TMS	C1C2C3C4_335	M0	measured	1316.35	0.0912092	1.45935	0.441419
13CPT_fullmetabolites	C	Malate_3TMS	C1C2C3C4_335	M1	measured	4121.75	0.285594	4.5695	0.441419
13CPT_fullmetabolites	C	Malate_3TMS	C1C2C3C4_335	M2	measured	6236.39	0.432116	6.91386	0.441419
13CPT_fullmetabolites	C	Malate_3TMS	C1C2C3C4_335	M3	measured	2142.82	0.148475	2.3756	0.441419
13CPT_fullmetabolites	C	Malate_3TMS	C1C2C3C4_335	M4	measured	614.897	0.0426059	0.681694	0.441419
13CPT_fullmetabolites	D	Malate_3TMS	C1C2C3C4_335	M0	measured	1341.75	0.0771466	1.23434	0.518814
13CPT_fullmetabolites	D	Malate_3TMS	C1C2C3C4_335	M1	measured	2588.98	0.148859	2.38175	0.518814
13CPT_fullmetabolites	D	Malate_3TMS	C1C2C3C4_335	M2	measured	7649.47	0.439823	7.03716	0.518814
13CPT_fullmetabolites	D	Malate_3TMS	C1C2C3C4_335	M3	measured	5042.61	0.289935	4.63897	0.518814
13CPT_fullmetabolites	D	Malate_3TMS	C1C2C3C4_335	M4	measured	769.365	0.0442363	0.707781	0.518814
13CPT_fullmetabolites	A	Malate_3TMS	C2	M0	expected	0	0	1	0.499
13CPT_fullmetabolites	A	Malate_3TMS	C2	M1	expected	0	0	1	0.499
13CPT_fullmetabolites	B	Malate_3TMS	C2	M0	expected	0	0	1	0.499
13CPT_fullmetabolites	B	Malate_3TMS	C2	M1	expected	0	0	1	0.499
13CPT_fullmetabolites	C	Malate_3TMS	C2	M0	expected	0	0	1	0.499
13CPT_fullmetabolites	C	Malate_3TMS	C2	M1	expected	0	0	1	0.499
13CPT_fullmetabolites	D	Malate_3TMS	C2	M0	expected	0	0	1	0.499
13CPT_fullmetabolites	D	Malate_3TMS	C2	M1	expected	0	0	1	0.499
13CPT_fullmetabolites	A	Malate_3TMS	C2	M0	measured	24940.2	0.693086	1.38617	0.306914
13CPT_fullmetabolites	A	Malate_3TMS	C2	M1	measured	11044.1	0.306914	0.613828	0.306914
13CPT_fullmetabolites	B	Malate_3TMS	C2	M0	measured	23225.5	0.651038	1.30208	0.348962
13CPT_fullmetabolites	B	Malate_3TMS	C2	M1	measured	12449	0.348962	0.697923	0.348962
13CPT_fullmetabolites	C	Malate_3TMS	C2	M0	measured	22714.4	0.668146	1.33629	0.331854
13CPT_fullmetabolites	C	Malate_3TMS	C2	M1	measured	11281.7	0.331854	0.663708	0.331854
13CPT_fullmetabolites	D	Malate_3TMS	C2	M0	measured	19753.6	0.668751	1.3375	0.331249
13CPT_fullmetabolites	D	Malate_3TMS	C2	M1	measured	9784.46	0.331249	0.662497	0.331249
13CPT_fullmetabolites	A	Malate_3TMS	C2C3_189	M0	expected	0	0	1	0.499
13CPT_fullmetabolites	A	Malate_3TMS	C2C3_189	M1	expected	0	0	2	0.499
13CPT_fullmetabolites	A	Malate_3TMS	C2C3_189	M2	expected	0	0	1	0.499
13CPT_fullmetabolites	B	Malate_3TMS	C2C3_189	M0	expected	0	0	1	0.499
13CPT_fullmetabolites	B	Malate_3TMS	C2C3_189	M1	expected	0	0	2	0.499
13CPT_fullmetabolites	B	Malate_3TMS	C2C3_189	M2	expected	0	0	1	0.499
13CPT_fullmetabolites	C	Malate_3TMS	C2C3_189	M0	expected	0	0	1	0.499
13CPT_fullmetabolites	C	Malate_3TMS	C2C3_189	M1	expected	0	0	2	0.499
13CPT_fullmetabolites	C	Malate_3TMS	C2C3_189	M2	expected	0	0	1	0.499
13CPT_fullmetabolites	D	Malate_3TMS	C2C3_189	M0	expected	0	0	1	0.499
13CPT_fullmetabolites	D	Malate_3TMS	C2C3_189	M1	expected	0	0	2	0.499
13CPT_fullmetabolites	D	Malate_3TMS	C2C3_189	M2	expected	0	0	1	0.499
13CPT_fullmetabolites	A	Malate_3TMS	C2C3_189	M0	measured	12802.2	0.136555	0.546221	0.640311
13CPT_fullmetabolites	A	Malate_3TMS	C2C3_189	M1	measured	41837.8	0.446267	1.78507	0.640311
13CPT_fullmetabolites	A	Malate_3TMS	C2C3_189	M2	measured	39110.7	0.417178	1.66871	0.640311
13CPT_fullmetabolites	B	Malate_3TMS	C2C3_189	M0	measured	15959	0.149043	0.596172	0.639261
13CPT_fullmetabolites	B	Malate_3TMS	C2C3_189	M1	measured	45335.3	0.423393	1.69357	0.639261
13CPT_fullmetabolites	B	Malate_3TMS	C2C3_189	M2	measured	45781.9	0.427564	1.71026	0.639261
13CPT_fullmetabolites	C	Malate_3TMS	C2C3_189	M0	measured	14060.1	0.137771	0.551083	0.655247
13CPT_fullmetabolites	C	Malate_3TMS	C2C3_189	M1	measured	42246.9	0.413964	1.65586	0.655247
13CPT_fullmetabolites	C	Malate_3TMS	C2C3_189	M2	measured	45747.5	0.448265	1.79306	0.655247
13CPT_fullmetabolites	D	Malate_3TMS	C2C3_189	M0	measured	17179.5	0.167368	0.669471	0.623692
13CPT_fullmetabolites	D	Malate_3TMS	C2C3_189	M1	measured	42893.3	0.41788	1.67152	0.623692
13CPT_fullmetabolites	D	Malate_3TMS	C2C3_189	M2	measured	42572.2	0.414752	1.65901	0.623692
13CPT_fullmetabolites	A	Malate_3TMS	C2C3C4_233	M0	expected	0	0	1	0.499
13CPT_fullmetabolites	A	Malate_3TMS	C2C3C4_233	M1	expected	0	0	3	0.499
13CPT_fullmetabolites	A	Malate_3TMS	C2C3C4_233	M2	expected	0	0	3	0.499
13CPT_fullmetabolites	A	Malate_3TMS	C2C3C4_233	M3	expected	0	0	1	0.499
13CPT_fullmetabolites	B	Malate_3TMS	C2C3C4_233	M0	expected	0	0	1	0.499
13CPT_fullmetabolites	B	Malate_3TMS	C2C3C4_233	M1	expected	0	0	3	0.499
13CPT_fullmetabolites	B	Malate_3TMS	C2C3C4_233	M2	expected	0	0	3	0.499
13CPT_fullmetabolites	B	Malate_3TMS	C2C3C4_233	M3	expected	0	0	1	0.499
13CPT_fullmetabolites	C	Malate_3TMS	C2C3C4_233	M0	expected	0	0	1	0.499
13CPT_fullmetabolites	C	Malate_3TMS	C2C3C4_233	M1	expected	0	0	3	0.499
13CPT_fullmetabolites	C	Malate_3TMS	C2C3C4_233	M2	expected	0	0	3	0.499
13CPT_fullmetabolites	C	Malate_3TMS	C2C3C4_233	M3	expected	0	0	1	0.499
13CPT_fullmetabolites	D	Malate_3TMS	C2C3C4_233	M0	expected	0	0	1	0.499
13CPT_fullmetabolites	D	Malate_3TMS	C2C3C4_233	M1	expected	0	0	3	0.499
13CPT_fullmetabolites	D	Malate_3TMS	C2C3C4_233	M2	expected	0	0	3	0.499
13CPT_fullmetabolites	D	Malate_3TMS	C2C3C4_233	M3	expected	0	0	1	0.499
13CPT_fullmetabolites	A	Malate_3TMS	C2C3C4_233	M0	measured	11243.1	0.130143	1.04114	0.470717
13CPT_fullmetabolites	A	Malate_3TMS	C2C3C4_233	M1	measured	36180.2	0.418798	3.35038	0.470717
13CPT_fullmetabolites	A	Malate_3TMS	C2C3C4_233	M2	measured	31085.5	0.359825	2.8786	0.470717
13CPT_fullmetabolites	A	Malate_3TMS	C2C3C4_233	M3	measured	7881.74	0.0912337	0.72987	0.470717
13CPT_fullmetabolites	B	Malate_3TMS	C2C3C4_233	M0	measured	14021.6	0.137198	1.09758	0.492776
13CPT_fullmetabolites	B	Malate_3TMS	C2C3C4_233	M1	measured	36503	0.357173	2.85738	0.492776
13CPT_fullmetabolites	B	Malate_3TMS	C2C3C4_233	M2	measured	40443.9	0.395733	3.16586	0.492776
13CPT_fullmetabolites	B	Malate_3TMS	C2C3C4_233	M3	measured	11231.4	0.109896	0.87917	0.492776
13CPT_fullmetabolites	C	Malate_3TMS	C2C3C4_233	M0	measured	13589.8	0.141646	1.13317	0.500994
13CPT_fullmetabolites	C	Malate_3TMS	C2C3C4_233	M1	measured	34212.1	0.356593	2.85274	0.500994
13CPT_fullmetabolites	C	Malate_3TMS	C2C3C4_233	M2	measured	34432.9	0.358895	2.87116	0.500994
13CPT_fullmetabolites	C	Malate_3TMS	C2C3C4_233	M3	measured	13706.8	0.142866	1.14293	0.500994
13CPT_fullmetabolites	D	Malate_3TMS	C2C3C4_233	M0	measured	13282	0.128944	1.03155	0.501458
13CPT_fullmetabolites	D	Malate_3TMS	C2C3C4_233	M1	measured	37776.2	0.366737	2.93389	0.501458
13CPT_fullmetabolites	D	Malate_3TMS	C2C3C4_233	M2	measured	38660.2	0.375319	3.00255	0.501458
13CPT_fullmetabolites	D	Malate_3TMS	C2C3C4_233	M3	measured	13287.8	0.129	1.032	0.501458
13CPT_fullmetabolites	A	Malate_3TMS	C3	M0	expected	0	0	0	0.499
13CPT_fullmetabolites	B	Malate_3TMS	C3	M0	expected	0	0	0	0.499
13CPT_fullmetabolites	C	Malate_3TMS	C3	M0	expected	0	0	0	0.499
13CPT_fullmetabolites	D	Malate_3TMS	C3	M0	expected	0	0	0	0.499
13CPT_fullmetabolites	A	Malate_3TMS	C3	M0	calculated	0	0	0	0.671235
13CPT_fullmetabolites	B	Malate_3TMS	C3	M0	calculated	0	0	0	0.784112
13CPT_fullmetabolites	C	Malate_3TMS	C3	M0	calculated	0	0	0	0.81708
13CPT_fullmetabolites	D	Malate_3TMS	C3	M0	calculated	0	0	0	0.705509
13CPT_fullmetabolites	A	Malate_3TMS	C3_189	M0	expected	0	0	0	0.499
13CPT_fullmetabolites	B	Malate_3TMS	C3_189	M0	expected	0	0	0	0.499
13CPT_fullmetabolites	C	Malate_3TMS	C3_189	M0	expected	0	0	0	0.499
13CPT_fullmetabolites	D	Malate_3TMS	C3_189	M0	expected	0	0	0	0.499
13CPT_fullmetabolites	A	Malate_3TMS	C3_189	M0	calculated	0	0	0	0.973709
13CPT_fullmetabolites	B	Malate_3TMS	C3_189	M0	calculated	0	0	0	0.92956
13CPT_fullmetabolites	C	Malate_3TMS	C3_189	M0	calculated	0	0	0	0.978641
13CPT_fullmetabolites	D	Malate_3TMS	C3_189	M0	calculated	0	0	0	0.916135
13CPT_fullmetabolites	A	Malate_3TMS	C3C4	M0	expected	0	0	0	0.499
13CPT_fullmetabolites	B	Malate_3TMS	C3C4	M0	expected	0	0	0	0.499
13CPT_fullmetabolites	C	Malate_3TMS	C3C4	M0	expected	0	0	0	0.499
13CPT_fullmetabolites	D	Malate_3TMS	C3C4	M0	expected	0	0	0	0.499
13CPT_fullmetabolites	A	Malate_3TMS	C3C4	M0	calculated	0	0	0	0.552618
13CPT_fullmetabolites	B	Malate_3TMS	C3C4	M0	calculated	0	0	0	0.564683
13CPT_fullmetabolites	C	Malate_3TMS	C3C4	M0	calculated	0	0	0	0.585563
13CPT_fullmetabolites	D	Malate_3TMS	C3C4	M0	calculated	0	0	0	0.586563
13CPT_fullmetabolites	A	Malate_3TMS	C4	M0	expected	0	0	1	0.499
13CPT_fullmetabolites	A	Malate_3TMS	C4	M1	expected	0	0	1	0.499
13CPT_fullmetabolites	B	Malate_3TMS	C4	M0	expected	0	0	1	0.499
13CPT_fullmetabolites	B	Malate_3TMS	C4	M1	expected	0	0	1	0.499
13CPT_fullmetabolites	C	Malate_3TMS	C4	M0	expected	0	0	1	0.499
13CPT_fullmetabolites	C	Malate_3TMS	C4	M1	expected	0	0	1	0.499
13CPT_fullmetabolites	D	Malate_3TMS	C4	M0	expected	0	0	1	0.499
13CPT_fullmetabolites	D	Malate_3TMS	C4	M1	expected	0	0	1	0.499
13CPT_fullmetabolites	A	Malate_3TMS	C4	M0	measured	19060.7	0.565999	1.132	0.434001
13CPT_fullmetabolites	A	Malate_3TMS	C4	M1	measured	14615.5	0.434001	0.868002	0.434001
13CPT_fullmetabolites	B	Malate_3TMS	C4	M0	measured	16157.7	0.654746	1.30949	0.345254
13CPT_fullmetabolites	B	Malate_3TMS	C4	M1	measured	8520.11	0.345254	0.690508	0.345254
13CPT_fullmetabolites	C	Malate_3TMS	C4	M0	measured	22044.9	0.645953	1.29191	0.354047
13CPT_fullmetabolites	C	Malate_3TMS	C4	M1	measured	12082.8	0.354047	0.708093	0.354047
13CPT_fullmetabolites	D	Malate_3TMS	C4	M0	measured	17725.8	0.532382	1.06476	0.467618
13CPT_fullmetabolites	D	Malate_3TMS	C4	M1	measured	15569.4	0.467618	0.935235	0.467618
13CPT_fullmetabolites	A	Malate_3TMS	C4_189	M0	expected	0	0	0	0.499
13CPT_fullmetabolites	B	Malate_3TMS	C4_189	M0	expected	0	0	0	0.499
13CPT_fullmetabolites	C	Malate_3TMS	C4_189	M0	expected	0	0	0	0.499
13CPT_fullmetabolites	D	Malate_3TMS	C4_189	M0	expected	0	0	0	0.499
13CPT_fullmetabolites	A	Malate_3TMS	C4_189	M0	calculated	0	0	0	0.131527
13CPT_fullmetabolites	B	Malate_3TMS	C4_189	M0	calculated	0	0	0	0.199807
13CPT_fullmetabolites	C	Malate_3TMS	C4_189	M0	calculated	0	0	0	0.192486
13CPT_fullmetabolites	D	Malate_3TMS	C4_189	M0	calculated	0	0	0	0.256991
13CPT_proteinhydrolysates	A	Proline_2TMS	C1_142	M0	expected	0	0	0	0.499
13CPT_proteinhydrolysates	B	Proline_2TMS	C1_142	M0	expected	0	0	0	0.499
13CPT_proteinhydrolysates	C	Proline_2TMS	C1_142	M0	expected	0	0	0	0.499
13CPT_proteinhydrolysates	D	Proline_2TMS	C1_142	M0	expected	0	0	0	0.499
13CPT_proteinhydrolysates	A	Proline_2TMS	C1_142	M0	calculated	0	0	0	0.83459
13CPT_proteinhydrolysates	B	Proline_2TMS	C1_142	M0	calculated	0	0	0	0.885627
13CPT_proteinhydrolysates	C	Proline_2TMS	C1_142	M0	calculated	0	0	0	0.234355
13CPT_proteinhydrolysates	D	Proline_2TMS	C1_142	M0	calculated	0	0	0	0.117822
13CPT_proteinhydrolysates	A	Proline_2TMS	C1_216	M0	expected	0	0	0	0.499
13CPT_proteinhydrolysates	B	Proline_2TMS	C1_216	M0	expected	0	0	0	0.499
13CPT_proteinhydrolysates	C	Proline_2TMS	C1_216	M0	expected	0	0	0	0.499
13CPT_proteinhydrolysates	D	Proline_2TMS	C1_216	M0	expected	0	0	0	0.499
13CPT_proteinhydrolysates	A	Proline_2TMS	C1_216	M0	calculated	0	0	0	0
13CPT_proteinhydrolysates	B	Proline_2TMS	C1_216	M0	calculated	0	0	0	0
13CPT_proteinhydrolysates	C	Proline_2TMS	C1_216	M0	calculated	0	0	0	0
13CPT_proteinhydrolysates	D	Proline_2TMS	C1_216	M0	calculated	0	0	0	0
13CPT_proteinhydrolysates	A	Proline_2TMS	C1C2C3C4C5	M0	expected	0	0	1	0.499
13CPT_proteinhydrolysates	A	Proline_2TMS	C1C2C3C4C5	M1	expected	0	0	5	0.499
13CPT_proteinhydrolysates	A	Proline_2TMS	C1C2C3C4C5	M2	expected	0	0	10	0.499
13CPT_proteinhydrolysates	A	Proline_2TMS	C1C2C3C4C5	M3	expected	0	0	10	0.499
13CPT_proteinhydrolysates	A	Proline_2TMS	C1C2C3C4C5	M4	expected	0	0	5	0.499
13CPT_proteinhydrolysates	A	Proline_2TMS	C1C2C3C4C5	M5	expected	0	0	1	0.499
13CPT_proteinhydrolysates	B	Proline_2TMS	C1C2C3C4C5	M0	expected	0	0	1	0.499
13CPT_proteinhydrolysates	B	Proline_2TMS	C1C2C3C4C5	M1	expected	0	0	5	0.499
13CPT_proteinhydrolysates	B	Proline_2TMS	C1C2C3C4C5	M2	expected	0	0	10	0.499
13CPT_proteinhydrolysates	B	Proline_2TMS	C1C2C3C4C5	M3	expected	0	0	10	0.499
13CPT_proteinhydrolysates	B	Proline_2TMS	C1C2C3C4C5	M4	expected	0	0	5	0.499
13CPT_proteinhydrolysates	B	Proline_2TMS	C1C2C3C4C5	M5	expected	0	0	1	0.499
13CPT_proteinhydrolysates	C	Proline_2TMS	C1C2C3C4C5	M0	expected	0	0	1	0.499
13CPT_proteinhydrolysates	C	Proline_2TMS	C1C2C3C4C5	M1	expected	0	0	5	0.499
13CPT_proteinhydrolysates	C	Proline_2TMS	C1C2C3C4C5	M2	expected	0	0	10	0.499
13CPT_proteinhydrolysates	C	Proline_2TMS	C1C2C3C4C5	M3	expected	0	0	10	0.499
13CPT_proteinhydrolysates	C	Proline_2TMS	C1C2C3C4C5	M4	expected	0	0	5	0.499
13CPT_proteinhydrolysates	C	Proline_2TMS	C1C2C3C4C5	M5	expected	0	0	1	0.499
13CPT_proteinhydrolysates	D	Proline_2TMS	C1C2C3C4C5	M0	expected	0	0	1	0.499
13CPT_proteinhydrolysates	D	Proline_2TMS	C1C2C3C4C5	M1	expected	0	0	5	0.499
13CPT_proteinhydrolysates	D	Proline_2TMS	C1C2C3C4C5	M2	expected	0	0	10	0.499
13CPT_proteinhydrolysates	D	Proline_2TMS	C1C2C3C4C5	M3	expected	0	0	10	0.499
13CPT_proteinhydrolysates	D	Proline_2TMS	C1C2C3C4C5	M4	expected	0	0	5	0.499
13CPT_proteinhydrolysates	D	Proline_2TMS	C1C2C3C4C5	M5	expected	0	0	1	0.499
13CPT_proteinhydrolysates	A	Proline_2TMS	C1C2C3C4C5	M0	measured	177.001	0.106492	3.40774	0.569805
13CPT_proteinhydrolysates	A	Proline_2TMS	C1C2C3C4C5	M1	measured	14.6996	0.00884397	0.283007	0.569805
13CPT_proteinhydrolysates	A	Proline_2TMS	C1C2C3C4C5	M2	measured	367.491	0.221099	7.07518	0.569805
13CPT_proteinhydrolysates	A	Proline_2TMS	C1C2C3C4C5	M3	measured	764.439	0.459922	14.7175	0.569805
13CPT_proteinhydrolysates	A	Proline_2TMS	C1C2C3C4C5	M4	measured	0	0	0	0.569805
13CPT_proteinhydrolysates	A	Proline_2TMS	C1C2C3C4C5	M5	measured	338.477	0.203643	6.51658	0.569805
13CPT_proteinhydrolysates	B	Proline_2TMS	C1C2C3C4C5	M0	measured	40.1072	0.0303289	0.970526	0.58525
13CPT_proteinhydrolysates	B	Proline_2TMS	C1C2C3C4C5	M1	measured	52.5306	0.0397235	1.27115	0.58525
13CPT_proteinhydrolysates	B	Proline_2TMS	C1C2C3C4C5	M2	measured	347.642	0.262886	8.41236	0.58525
13CPT_proteinhydrolysates	B	Proline_2TMS	C1C2C3C4C5	M3	measured	406.627	0.307491	9.8397	0.58525
13CPT_proteinhydrolysates	B	Proline_2TMS	C1C2C3C4C5	M4	measured	475.499	0.359571	11.5063	0.58525
13CPT_proteinhydrolysates	B	Proline_2TMS	C1C2C3C4C5	M5	measured	0	0	0	0.58525
13CPT_proteinhydrolysates	C	Proline_2TMS	C1C2C3C4C5	M0	measured	239.332	0.169567	5.42613	0.461896
13CPT_proteinhydrolysates	C	Proline_2TMS	C1C2C3C4C5	M1	measured	585.114	0.414554	13.2657	0.461896
13CPT_proteinhydrolysates	C	Proline_2TMS	C1C2C3C4C5	M2	measured	0	0	0	0.461896
13CPT_proteinhydrolysates	C	Proline_2TMS	C1C2C3C4C5	M3	measured	6.72665	0.00476583	0.152507	0.461896
13CPT_proteinhydrolysates	C	Proline_2TMS	C1C2C3C4C5	M4	measured	246.921	0.174944	5.5982	0.461896
13CPT_proteinhydrolysates	C	Proline_2TMS	C1C2C3C4C5	M5	measured	333.338	0.23617	7.55745	0.461896
13CPT_proteinhydrolysates	D	Proline_2TMS	C1C2C3C4C5	M0	measured	661.334	0.246543	7.88937	0.43143
13CPT_proteinhydrolysates	D	Proline_2TMS	C1C2C3C4C5	M1	measured	385.704	0.143789	4.60124	0.43143
13CPT_proteinhydrolysates	D	Proline_2TMS	C1C2C3C4C5	M2	measured	419.369	0.156339	5.00285	0.43143
13CPT_proteinhydrolysates	D	Proline_2TMS	C1C2C3C4C5	M3	measured	759.08	0.282982	9.05543	0.43143
13CPT_proteinhydrolysates	D	Proline_2TMS	C1C2C3C4C5	M4	measured	0	0	0	0.43143
13CPT_proteinhydrolysates	D	Proline_2TMS	C1C2C3C4C5	M5	measured	456.945	0.170347	5.45111	0.43143
13CPT_proteinhydrolysates	A	Proline_2TMS	C2C3C4C5_142	M0	expected	0	0	1	0.499
13CPT_proteinhydrolysates	A	Proline_2TMS	C2C3C4C5_142	M1	expected	0	0	4	0.499
13CPT_proteinhydrolysates	A	Proline_2TMS	C2C3C4C5_142	M2	expected	0	0	6	0.499
13CPT_proteinhydrolysates	A	Proline_2TMS	C2C3C4C5_142	M3	expected	0	0	4	0.499
13CPT_proteinhydrolysates	A	Proline_2TMS	C2C3C4C5_142	M4	expected	0	0	1	0.499
13CPT_proteinhydrolysates	B	Proline_2TMS	C2C3C4C5_142	M0	expected	0	0	1	0.499
13CPT_proteinhydrolysates	B	Proline_2TMS	C2C3C4C5_142	M1	expected	0	0	4	0.499
13CPT_proteinhydrolysates	B	Proline_2TMS	C2C3C4C5_142	M2	expected	0	0	6	0.499
13CPT_proteinhydrolysates	B	Proline_2TMS	C2C3C4C5_142	M3	expected	0	0	4	0.499
13CPT_proteinhydrolysates	B	Proline_2TMS	C2C3C4C5_142	M4	expected	0	0	1	0.499
13CPT_proteinhydrolysates	C	Proline_2TMS	C2C3C4C5_142	M0	expected	0	0	1	0.499
13CPT_proteinhydrolysates	C	Proline_2TMS	C2C3C4C5_142	M1	expected	0	0	4	0.499
13CPT_proteinhydrolysates	C	Proline_2TMS	C2C3C4C5_142	M2	expected	0	0	6	0.499
13CPT_proteinhydrolysates	C	Proline_2TMS	C2C3C4C5_142	M3	expected	0	0	4	0.499
13CPT_proteinhydrolysates	C	Proline_2TMS	C2C3C4C5_142	M4	expected	0	0	1	0.499
13CPT_proteinhydrolysates	D	Proline_2TMS	C2C3C4C5_142	M0	expected	0	0	1	0.499
13CPT_proteinhydrolysates	D	Proline_2TMS	C2C3C4C5_142	M1	expected	0	0	4	0.499
13CPT_proteinhydrolysates	D	Proline_2TMS	C2C3C4C5_142	M2	expected	0	0	6	0.499
13CPT_proteinhydrolysates	D	Proline_2TMS	C2C3C4C5_142	M3	expected	0	0	4	0.499
13CPT_proteinhydrolysates	D	Proline_2TMS	C2C3C4C5_142	M4	expected	0	0	1	0.499
13CPT_proteinhydrolysates	A	Proline_2TMS	C2C3C4C5_142	M0	measured	17914.4	0.070369	1.1259	0.503609
13CPT_proteinhydrolysates	A	Proline_2TMS	C2C3C4C5_142	M1	measured	60586.5	0.237988	3.80781	0.503609
13CPT_proteinhydrolysates	A	Proline_2TMS	C2C3C4C5_142	M2	measured	93049	0.365503	5.84805	0.503609
13CPT_proteinhydrolysates	A	Proline_2TMS	C2C3C4C5_142	M3	measured	65966.3	0.25912	4.14592	0.503609
13CPT_proteinhydrolysates	A	Proline_2TMS	C2C3C4C5_142	M4	measured	17061.8	0.0670199	1.07232	0.503609
13CPT_proteinhydrolysates	B	Proline_2TMS	C2C3C4C5_142	M0	measured	11231.3	0.0827718	1.32435	0.510156
13CPT_proteinhydrolysates	B	Proline_2TMS	C2C3C4C5_142	M1	measured	31124	0.229377	3.67003	0.510156
13CPT_proteinhydrolysates	B	Proline_2TMS	C2C3C4C5_142	M2	measured	47375.6	0.349147	5.58635	0.510156
13CPT_proteinhydrolysates	B	Proline_2TMS	C2C3C4C5_142	M3	measured	32818.5	0.241864	3.86983	0.510156
13CPT_proteinhydrolysates	B	Proline_2TMS	C2C3C4C5_142	M4	measured	13140.2	0.0968398	1.54944	0.510156
13CPT_proteinhydrolysates	C	Proline_2TMS	C2C3C4C5_142	M0	measured	8161.65	0.0655586	1.04894	0.518781
13CPT_proteinhydrolysates	C	Proline_2TMS	C2C3C4C5_142	M1	measured	28518.2	0.229073	3.66517	0.518781
13CPT_proteinhydrolysates	C	Proline_2TMS	C2C3C4C5_142	M2	measured	45515.9	0.365607	5.84972	0.518781
13CPT_proteinhydrolysates	C	Proline_2TMS	C2C3C4C5_142	M3	measured	30402.4	0.244208	3.90732	0.518781
13CPT_proteinhydrolysates	C	Proline_2TMS	C2C3C4C5_142	M4	measured	11895.8	0.0955529	1.52885	0.518781
13CPT_proteinhydrolysates	D	Proline_2TMS	C2C3C4C5_142	M0	measured	13758.1	0.0632759	1.01241	0.509832
13CPT_proteinhydrolysates	D	Proline_2TMS	C2C3C4C5_142	M1	measured	55729.3	0.256308	4.10093	0.509832
13CPT_proteinhydrolysates	D	Proline_2TMS	C2C3C4C5_142	M2	measured	76261.4	0.350738	5.61181	0.509832
13CPT_proteinhydrolysates	D	Proline_2TMS	C2C3C4C5_142	M3	measured	51567.5	0.237167	3.79468	0.509832
13CPT_proteinhydrolysates	D	Proline_2TMS	C2C3C4C5_142	M4	measured	20114.5	0.0925101	1.48016	0.509832
13CPT_proteinhydrolysates	A	Proline_2TMS	C2C3C4C5_216	M0	expected	0	0	1	0.499
13CPT_proteinhydrolysates	A	Proline_2TMS	C2C3C4C5_216	M1	expected	0	0	4	0.499
13CPT_proteinhydrolysates	A	Proline_2TMS	C2C3C4C5_216	M2	expected	0	0	6	0.499
13CPT_proteinhydrolysates	A	Proline_2TMS	C2C3C4C5_216	M3	expected	0	0	4	0.499
13CPT_proteinhydrolysates	A	Proline_2TMS	C2C3C4C5_216	M4	expected	0	0	1	0.499
13CPT_proteinhydrolysates	B	Proline_2TMS	C2C3C4C5_216	M0	expected	0	0	1	0.499
13CPT_proteinhydrolysates	B	Proline_2TMS	C2C3C4C5_216	M1	expected	0	0	4	0.499
13CPT_proteinhydrolysates	B	Proline_2TMS	C2C3C4C5_216	M2	expected	0	0	6	0.499
13CPT_proteinhydrolysates	B	Proline_2TMS	C2C3C4C5_216	M3	expected	0	0	4	0.499
13CPT_proteinhydrolysates	B	Proline_2TMS	C2C3C4C5_216	M4	expected	0	0	1	0.499
13CPT_proteinhydrolysates	C	Proline_2TMS	C2C3C4C5_216	M0	expected	0	0	1	0.499
13CPT_proteinhydrolysates	C	Proline_2TMS	C2C3C4C5_216	M1	expected	0	0	4	0.499
13CPT_proteinhydrolysates	C	Proline_2TMS	C2C3C4C5_216	M2	expected	0	0	6	0.499
13CPT_proteinhydrolysates	C	Proline_2TMS	C2C3C4C5_216	M3	expected	0	0	4	0.499
13CPT_proteinhydrolysates	C	Proline_2TMS	C2C3C4C5_216	M4	expected	0	0	1	0.499
13CPT_proteinhydrolysates	D	Proline_2TMS	C2C3C4C5_216	M0	expected	0	0	1	0.499
13CPT_proteinhydrolysates	D	Proline_2TMS	C2C3C4C5_216	M1	expected	0	0	4	0.499
13CPT_proteinhydrolysates	D	Proline_2TMS	C2C3C4C5_216	M2	expected	0	0	6	0.499
13CPT_proteinhydrolysates	D	Proline_2TMS	C2C3C4C5_216	M3	expected	0	0	4	0.499
13CPT_proteinhydrolysates	D	Proline_2TMS	C2C3C4C5_216	M4	expected	0	0	1	0.499
13CPT_proteinhydrolysates	A	Proline_2TMS	C2C3C4C5_216	M0	measured	783.421	0.0119529	0.191246	0.731509
13CPT_proteinhydrolysates	A	Proline_2TMS	C2C3C4C5_216	M1	measured	2067.97	0.0315517	0.504827	0.731509
13CPT_proteinhydrolysates	A	Proline_2TMS	C2C3C4C5_216	M2	measured	14975.3	0.228483	3.65574	0.731509
13CPT_proteinhydrolysates	A	Proline_2TMS	C2C3C4C5_216	M3	measured	31101.9	0.474531	7.59249	0.731509
13CPT_proteinhydrolysates	A	Proline_2TMS	C2C3C4C5_216	M4	measured	16613.8	0.253481	4.0557	0.731509
13CPT_proteinhydrolysates	B	Proline_2TMS	C2C3C4C5_216	M0	measured	391.71	0.00906789	0.145086	0.781524
13CPT_proteinhydrolysates	B	Proline_2TMS	C2C3C4C5_216	M1	measured	1189.17	0.0275287	0.440458	0.781524
13CPT_proteinhydrolysates	B	Proline_2TMS	C2C3C4C5_216	M2	measured	7248.5	0.167799	2.68478	0.781524
13CPT_proteinhydrolysates	B	Proline_2TMS	C2C3C4C5_216	M3	measured	18119.2	0.419449	6.71119	0.781524
13CPT_proteinhydrolysates	B	Proline_2TMS	C2C3C4C5_216	M4	measured	16249	0.376155	6.01849	0.781524
13CPT_proteinhydrolysates	C	Proline_2TMS	C2C3C4C5_216	M0	measured	546.45	0.0212697	0.340316	0.807184
13CPT_proteinhydrolysates	C	Proline_2TMS	C2C3C4C5_216	M1	measured	543.998	0.0211743	0.338789	0.807184
13CPT_proteinhydrolysates	C	Proline_2TMS	C2C3C4C5_216	M2	measured	7998.58	0.311332	4.98131	0.807184
13CPT_proteinhydrolysates	C	Proline_2TMS	C2C3C4C5_216	M3	measured	0	0	0	0.807184
13CPT_proteinhydrolysates	C	Proline_2TMS	C2C3C4C5_216	M4	measured	16602.4	0.646224	10.3396	0.807184
13CPT_proteinhydrolysates	D	Proline_2TMS	C2C3C4C5_216	M0	measured	777.163	0.0136098	0.217757	0.73078
13CPT_proteinhydrolysates	D	Proline_2TMS	C2C3C4C5_216	M1	measured	2431.92	0.0425881	0.681409	0.73078
13CPT_proteinhydrolysates	D	Proline_2TMS	C2C3C4C5_216	M2	measured	13030.8	0.228198	3.65117	0.73078
13CPT_proteinhydrolysates	D	Proline_2TMS	C2C3C4C5_216	M3	measured	25027.3	0.438282	7.01251	0.73078
13CPT_proteinhydrolysates	D	Proline_2TMS	C2C3C4C5_216	M4	measured	15836	0.277322	4.43716	0.73078
13CPT_proteinhydrolysates	A	Serine_3TMS	C1C2	M0	expected	0	0	1	0.499
13CPT_proteinhydrolysates	A	Serine_3TMS	C1C2	M1	expected	0	0	2	0.499
13CPT_proteinhydrolysates	A	Serine_3TMS	C1C2	M2	expected	0	0	1	0.499
13CPT_proteinhydrolysates	B	Serine_3TMS	C1C2	M0	expected	0	0	1	0.499
13CPT_proteinhydrolysates	B	Serine_3TMS	C1C2	M1	expected	0	0	2	0.499
13CPT_proteinhydrolysates	B	Serine_3TMS	C1C2	M2	expected	0	0	1	0.499
13CPT_proteinhydrolysates	C	Serine_3TMS	C1C2	M0	expected	0	0	1	0.499
13CPT_proteinhydrolysates	C	Serine_3TMS	C1C2	M1	expected	0	0	2	0.499
13CPT_proteinhydrolysates	C	Serine_3TMS	C1C2	M2	expected	0	0	1	0.499
13CPT_proteinhydrolysates	D	Serine_3TMS	C1C2	M0	expected	0	0	1	0.499
13CPT_proteinhydrolysates	D	Serine_3TMS	C1C2	M1	expected	0	0	2	0.499
13CPT_proteinhydrolysates	D	Serine_3TMS	C1C2	M2	expected	0	0	1	0.499
13CPT_proteinhydrolysates	A	Serine_3TMS	C1C2	M0	measured	18256.3	0.288223	1.15289	0.488176
13CPT_proteinhydrolysates	A	Serine_3TMS	C1C2	M1	measured	28326.1	0.447202	1.78881	0.488176
13CPT_proteinhydrolysates	A	Serine_3TMS	C1C2	M2	measured	16758.4	0.264575	1.0583	0.488176
13CPT_proteinhydrolysates	B	Serine_3TMS	C1C2	M0	measured	7499.01	0.227677	0.910708	0.524949
13CPT_proteinhydrolysates	B	Serine_3TMS	C1C2	M1	measured	16295.6	0.494748	1.97899	0.524949
13CPT_proteinhydrolysates	B	Serine_3TMS	C1C2	M2	measured	9142.52	0.277575	1.1103	0.524949
13CPT_proteinhydrolysates	C	Serine_3TMS	C1C2	M0	measured	7609.31	0.208394	0.833577	0.522929
13CPT_proteinhydrolysates	C	Serine_3TMS	C1C2	M1	measured	19620.9	0.537353	2.14941	0.522929
13CPT_proteinhydrolysates	C	Serine_3TMS	C1C2	M2	measured	9283.8	0.254253	1.01701	0.522929
13CPT_proteinhydrolysates	D	Serine_3TMS	C1C2	M0	measured	14261.4	0.264418	1.05767	0.463777
13CPT_proteinhydrolysates	D	Serine_3TMS	C1C2	M1	measured	29319.7	0.54361	2.17444	0.463777
13CPT_proteinhydrolysates	D	Serine_3TMS	C1C2	M2	measured	10354.1	0.191972	0.76789	0.463777
13CPT_proteinhydrolysates	A	Serine_3TMS	C1C2C3	M0	expected	0	0	1	0.499
13CPT_proteinhydrolysates	A	Serine_3TMS	C1C2C3	M1	expected	0	0	3	0.499
13CPT_proteinhydrolysates	A	Serine_3TMS	C1C2C3	M2	expected	0	0	3	0.499
13CPT_proteinhydrolysates	A	Serine_3TMS	C1C2C3	M3	expected	0	0	1	0.499
13CPT_proteinhydrolysates	B	Serine_3TMS	C1C2C3	M0	expected	0	0	1	0.499
13CPT_proteinhydrolysates	B	Serine_3TMS	C1C2C3	M1	expected	0	0	3	0.499
13CPT_proteinhydrolysates	B	Serine_3TMS	C1C2C3	M2	expected	0	0	3	0.499
13CPT_proteinhydrolysates	B	Serine_3TMS	C1C2C3	M3	expected	0	0	1	0.499
13CPT_proteinhydrolysates	C	Serine_3TMS	C1C2C3	M0	expected	0	0	1	0.499
13CPT_proteinhydrolysates	C	Serine_3TMS	C1C2C3	M1	expected	0	0	3	0.499
13CPT_proteinhydrolysates	C	Serine_3TMS	C1C2C3	M2	expected	0	0	3	0.499
13CPT_proteinhydrolysates	C	Serine_3TMS	C1C2C3	M3	expected	0	0	1	0.499
13CPT_proteinhydrolysates	D	Serine_3TMS	C1C2C3	M0	expected	0	0	1	0.499
13CPT_proteinhydrolysates	D	Serine_3TMS	C1C2C3	M1	expected	0	0	3	0.499
13CPT_proteinhydrolysates	D	Serine_3TMS	C1C2C3	M2	expected	0	0	3	0.499
13CPT_proteinhydrolysates	D	Serine_3TMS	C1C2C3	M3	expected	0	0	1	0.499
13CPT_proteinhydrolysates	A	Serine_3TMS	C1C2C3	M0	measured	193.077	0.049736	0.621699	0.515566
13CPT_proteinhydrolysates	A	Serine_3TMS	C1C2C3	M1	measured	2122.68	0.546794	6.83492	0.515566
13CPT_proteinhydrolysates	A	Serine_3TMS	C1C2C3	M2	measured	817.201	0.210508	2.63135	0.515566
13CPT_proteinhydrolysates	A	Serine_3TMS	C1C2C3	M3	measured	749.089	0.192963	2.41203	0.515566
13CPT_proteinhydrolysates	B	Serine_3TMS	C1C2C3	M0	measured	879.417	0.301968	3.7746	0.462702
13CPT_proteinhydrolysates	B	Serine_3TMS	C1C2C3	M1	measured	679.162	0.233206	2.91508	0.462702
13CPT_proteinhydrolysates	B	Serine_3TMS	C1C2C3	M2	measured	697.715	0.239577	2.99471	0.462702
13CPT_proteinhydrolysates	B	Serine_3TMS	C1C2C3	M3	measured	655.988	0.225249	2.81561	0.462702
13CPT_proteinhydrolysates	C	Serine_3TMS	C1C2C3	M0	measured	229.72	0.0673618	0.842023	0.557412
13CPT_proteinhydrolysates	C	Serine_3TMS	C1C2C3	M1	measured	1260.99	0.369766	4.62208	0.557412
13CPT_proteinhydrolysates	C	Serine_3TMS	C1C2C3	M2	measured	1316.85	0.386147	4.82683	0.557412
13CPT_proteinhydrolysates	C	Serine_3TMS	C1C2C3	M3	measured	602.674	0.176725	2.20907	0.557412
13CPT_proteinhydrolysates	D	Serine_3TMS	C1C2C3	M0	measured	870.961	0.203494	2.54368	0.505653
13CPT_proteinhydrolysates	D	Serine_3TMS	C1C2C3	M1	measured	854.596	0.199671	2.49589	0.505653
13CPT_proteinhydrolysates	D	Serine_3TMS	C1C2C3	M2	measured	2025.38	0.473216	5.9152	0.505653
13CPT_proteinhydrolysates	D	Serine_3TMS	C1C2C3	M3	measured	529.091	0.123619	1.54523	0.505653
13CPT_proteinhydrolysates	A	Serine_3TMS	C2	M0	expected	0	0	1	0.499
13CPT_proteinhydrolysates	A	Serine_3TMS	C2	M1	expected	0	0	1	0.499
13CPT_proteinhydrolysates	B	Serine_3TMS	C2	M0	expected	0	0	1	0.499
13CPT_proteinhydrolysates	B	Serine_3TMS	C2	M1	expected	0	0	1	0.499
13CPT_proteinhydrolysates	C	Serine_3TMS	C2	M0	expected	0	0	1	0.499
13CPT_proteinhydrolysates	C	Serine_3TMS	C2	M1	expected	0	0	1	0.499
13CPT_proteinhydrolysates	D	Serine_3TMS	C2	M0	expected	0	0	1	0.499
13CPT_proteinhydrolysates	D	Serine_3TMS	C2	M1	expected	0	0	1	0.499
13CPT_proteinhydrolysates	A	Serine_3TMS	C2	M0	measured	14806.4	0.459324	0.918649	0.540676
13CPT_proteinhydrolysates	A	Serine_3TMS	C2	M1	measured	17428.8	0.540676	1.08135	0.540676
13CPT_proteinhydrolysates	B	Serine_3TMS	C2	M0	measured	8938.08	0.488451	0.976902	0.511549
13CPT_proteinhydrolysates	B	Serine_3TMS	C2	M1	measured	9360.75	0.511549	1.0231	0.511549
13CPT_proteinhydrolysates	C	Serine_3TMS	C2	M0	measured	9311.68	0.489953	0.979906	0.510047
13CPT_proteinhydrolysates	C	Serine_3TMS	C2	M1	measured	9693.57	0.510047	1.02009	0.510047
13CPT_proteinhydrolysates	D	Serine_3TMS	C2	M0	measured	15572.7	0.466251	0.932501	0.533749
13CPT_proteinhydrolysates	D	Serine_3TMS	C2	M1	measured	17827.2	0.533749	1.0675	0.533749
13CPT_proteinhydrolysates	A	Serine_3TMS	C2C3_204	M0	expected	0	0	1	0.499
13CPT_proteinhydrolysates	A	Serine_3TMS	C2C3_204	M1	expected	0	0	2	0.499
13CPT_proteinhydrolysates	A	Serine_3TMS	C2C3_204	M2	expected	0	0	1	0.499
13CPT_proteinhydrolysates	B	Serine_3TMS	C2C3_204	M0	expected	0	0	1	0.499
13CPT_proteinhydrolysates	B	Serine_3TMS	C2C3_204	M1	expected	0	0	2	0.499
13CPT_proteinhydrolysates	B	Serine_3TMS	C2C3_204	M2	expected	0	0	1	0.499
13CPT_proteinhydrolysates	C	Serine_3TMS	C2C3_204	M0	expected	0	0	1	0.499
13CPT_proteinhydrolysates	C	Serine_3TMS	C2C3_204	M1	expected	0	0	2	0.499
13CPT_proteinhydrolysates	C	Serine_3TMS	C2C3_204	M2	expected	0	0	1	0.499
13CPT_proteinhydrolysates	D	Serine_3TMS	C2C3_204	M0	expected	0	0	1	0.499
13CPT_proteinhydrolysates	D	Serine_3TMS	C2C3_204	M1	expected	0	0	2	0.499
13CPT_proteinhydrolysates	D	Serine_3TMS	C2C3_204	M2	expected	0	0	1	0.499
13CPT_proteinhydrolysates	A	Serine_3TMS	C2C3_204	M0	measured	29532	0.262925	1.0517	0.481899
13CPT_proteinhydrolysates	A	Serine_3TMS	C2C3_204	M1	measured	57323.5	0.510353	2.04141	0.481899
13CPT_proteinhydrolysates	A	Serine_3TMS	C2C3_204	M2	measured	25465.7	0.226722	0.906889	0.481899
13CPT_proteinhydrolysates	B	Serine_3TMS	C2C3_204	M0	measured	15598.6	0.270195	1.08078	0.500917
13CPT_proteinhydrolysates	B	Serine_3TMS	C2C3_204	M1	measured	26427.8	0.457777	1.83111	0.500917
13CPT_proteinhydrolysates	B	Serine_3TMS	C2C3_204	M2	measured	15704.5	0.272029	1.08811	0.500917
13CPT_proteinhydrolysates	C	Serine_3TMS	C2C3_204	M0	measured	16371.7	0.268591	1.07437	0.484419
13CPT_proteinhydrolysates	C	Serine_3TMS	C2C3_204	M1	measured	30110	0.49398	1.97592	0.484419
13CPT_proteinhydrolysates	C	Serine_3TMS	C2C3_204	M2	measured	14472.2	0.237428	0.949714	0.484419
13CPT_proteinhydrolysates	D	Serine_3TMS	C2C3_204	M0	measured	25500.8	0.250678	1.00271	0.484741
13CPT_proteinhydrolysates	D	Serine_3TMS	C2C3_204	M1	measured	53830.2	0.529162	2.11665	0.484741
13CPT_proteinhydrolysates	D	Serine_3TMS	C2C3_204	M2	measured	22396.3	0.22016	0.88064	0.484741
13CPT_proteinhydrolysates	A	Serine_3TMS	C2C3_278	M0	expected	0	0	1	0.499
13CPT_proteinhydrolysates	A	Serine_3TMS	C2C3_278	M1	expected	0	0	2	0.499
13CPT_proteinhydrolysates	A	Serine_3TMS	C2C3_278	M2	expected	0	0	1	0.499
13CPT_proteinhydrolysates	B	Serine_3TMS	C2C3_278	M0	expected	0	0	1	0.499
13CPT_proteinhydrolysates	B	Serine_3TMS	C2C3_278	M1	expected	0	0	2	0.499
13CPT_proteinhydrolysates	B	Serine_3TMS	C2C3_278	M2	expected	0	0	1	0.499
13CPT_proteinhydrolysates	C	Serine_3TMS	C2C3_278	M0	expected	0	0	1	0.499
13CPT_proteinhydrolysates	C	Serine_3TMS	C2C3_278	M1	expected	0	0	2	0.499
13CPT_proteinhydrolysates	C	Serine_3TMS	C2C3_278	M2	expected	0	0	1	0.499
13CPT_proteinhydrolysates	D	Serine_3TMS	C2C3_278	M0	expected	0	0	1	0.499
13CPT_proteinhydrolysates	D	Serine_3TMS	C2C3_278	M1	expected	0	0	2	0.499
13CPT_proteinhydrolysates	D	Serine_3TMS	C2C3_278	M2	expected	0	0	1	0.499
13CPT_proteinhydrolysates	A	Serine_3TMS	C2C3_278	M0	measured	2531.1	0.245098	0.98039	0.504659
13CPT_proteinhydrolysates	A	Serine_3TMS	C2C3_278	M1	measured	5168.49	0.500487	2.00195	0.504659
13CPT_proteinhydrolysates	A	Serine_3TMS	C2C3_278	M2	measured	2627.33	0.254416	1.01766	0.504659
13CPT_proteinhydrolysates	B	Serine_3TMS	C2C3_278	M0	measured	2035.28	0.282116	1.12846	0.455488
13CPT_proteinhydrolysates	B	Serine_3TMS	C2C3_278	M1	measured	3786.04	0.524793	2.09917	0.455488
13CPT_proteinhydrolysates	B	Serine_3TMS	C2C3_278	M2	measured	1393.03	0.193091	0.772365	0.455488
13CPT_proteinhydrolysates	C	Serine_3TMS	C2C3_278	M0	measured	819.185	0.172077	0.688307	0.506151
13CPT_proteinhydrolysates	C	Serine_3TMS	C2C3_278	M1	measured	3063.64	0.643545	2.57418	0.506151
13CPT_proteinhydrolysates	C	Serine_3TMS	C2C3_278	M2	measured	877.748	0.184378	0.737514	0.506151
13CPT_proteinhydrolysates	D	Serine_3TMS	C2C3_278	M0	measured	2307.92	0.242569	0.970275	0.519305
13CPT_proteinhydrolysates	D	Serine_3TMS	C2C3_278	M1	measured	4531.3	0.476253	1.90501	0.519305
13CPT_proteinhydrolysates	D	Serine_3TMS	C2C3_278	M2	measured	2675.27	0.281178	1.12471	0.519305
13CPT_proteinhydrolysates	A	Serine_3TMS	C1_B	M0	expected	0	0	0	0.499
13CPT_proteinhydrolysates	B	Serine_3TMS	C1_B	M0	expected	0	0	0	0.499
13CPT_proteinhydrolysates	C	Serine_3TMS	C1_B	M0	expected	0	0	0	0.499
13CPT_proteinhydrolysates	D	Serine_3TMS	C1_B	M0	expected	0	0	0	0.499
13CPT_proteinhydrolysates	A	Serine_3TMS	C1_B	M0	calculated	0	0	0	0.582899
13CPT_proteinhydrolysates	B	Serine_3TMS	C1_B	M0	calculated	0	0	0	0.386272
13CPT_proteinhydrolysates	C	Serine_3TMS	C1_B	M0	calculated	0	0	0	0.703398
13CPT_proteinhydrolysates	D	Serine_3TMS	C1_B	M0	calculated	0	0	0	0.547477
13CPT_proteinhydrolysates	A	Serine_3TMS	C1_A	M0	expected	0	0	0	0.499
13CPT_proteinhydrolysates	B	Serine_3TMS	C1_A	M0	expected	0	0	0	0.499
13CPT_proteinhydrolysates	C	Serine_3TMS	C1_A	M0	expected	0	0	0	0.499
13CPT_proteinhydrolysates	D	Serine_3TMS	C1_A	M0	expected	0	0	0	0.499
13CPT_proteinhydrolysates	A	Serine_3TMS	C1_A	M0	calculated	0	0	0	0.435676
13CPT_proteinhydrolysates	B	Serine_3TMS	C1_A	M0	calculated	0	0	0	0.538349
13CPT_proteinhydrolysates	C	Serine_3TMS	C1_A	M0	calculated	0	0	0	0.512109
13CPT_proteinhydrolysates	D	Serine_3TMS	C1_A	M0	calculated	0	0	0	0.393805
13CPT_proteinhydrolysates	A	Serine_3TMS	C1C2C3_A	M0	expected	0	0	0	0.499
13CPT_proteinhydrolysates	B	Serine_3TMS	C1C2C3_A	M0	expected	0	0	0	0.499
13CPT_proteinhydrolysates	C	Serine_3TMS	C1C2C3_A	M0	expected	0	0	0	0.499
13CPT_proteinhydrolysates	D	Serine_3TMS	C1C2C3_A	M0	expected	0	0	0	0.499
13CPT_proteinhydrolysates	A	Serine_3TMS	C1C2C3_A	M0	calculated	0	0	0	0.466491
13CPT_proteinhydrolysates	B	Serine_3TMS	C1C2C3_A	M0	calculated	0	0	0	0.513394
13CPT_proteinhydrolysates	C	Serine_3TMS	C1C2C3_A	M0	calculated	0	0	0	0.485748
13CPT_proteinhydrolysates	D	Serine_3TMS	C1C2C3_A	M0	calculated	0	0	0	0.454429
13CPT_proteinhydrolysates	A	Serine_3TMS	C2_B	M0	expected	0	0	0	0.499
13CPT_proteinhydrolysates	B	Serine_3TMS	C2_B	M0	expected	0	0	0	0.499
13CPT_proteinhydrolysates	C	Serine_3TMS	C2_B	M0	expected	0	0	0	0.499
13CPT_proteinhydrolysates	D	Serine_3TMS	C2_B	M0	expected	0	0	0	0.499
13CPT_proteinhydrolysates	A	Serine_3TMS	C2_B	M0	calculated	0	0	0	0.393453
13CPT_proteinhydrolysates	B	Serine_3TMS	C2_B	M0	calculated	0	0	0	0.663626
13CPT_proteinhydrolysates	C	Serine_3TMS	C2_B	M0	calculated	0	0	0	0.34246
13CPT_proteinhydrolysates	D	Serine_3TMS	C2_B	M0	calculated	0	0	0	0.380078
13CPT_proteinhydrolysates	A	Serine_3TMS	C3_B	M0	expected	0	0	0	0.499
13CPT_proteinhydrolysates	B	Serine_3TMS	C3_B	M0	expected	0	0	0	0.499
13CPT_proteinhydrolysates	C	Serine_3TMS	C3_B	M0	expected	0	0	0	0.499
13CPT_proteinhydrolysates	D	Serine_3TMS	C3_B	M0	expected	0	0	0	0.499
13CPT_proteinhydrolysates	A	Serine_3TMS	C3_B	M0	calculated	0	0	0	0.570345
13CPT_proteinhydrolysates	B	Serine_3TMS	C3_B	M0	calculated	0	0	0	0.338208
13CPT_proteinhydrolysates	C	Serine_3TMS	C3_B	M0	calculated	0	0	0	0.626377
13CPT_proteinhydrolysates	D	Serine_3TMS	C3_B	M0	calculated	0	0	0	0.589404
13CPT_proteinhydrolysates	A	Serine_3TMS	C3_A	M0	expected	0	0	0	0.499
13CPT_proteinhydrolysates	B	Serine_3TMS	C3_A	M0	expected	0	0	0	0.499
13CPT_proteinhydrolysates	C	Serine_3TMS	C3_A	M0	expected	0	0	0	0.499
13CPT_proteinhydrolysates	D	Serine_3TMS	C3_A	M0	expected	0	0	0	0.499
13CPT_proteinhydrolysates	A	Serine_3TMS	C3_A	M0	calculated	0	0	0	0.423122
13CPT_proteinhydrolysates	B	Serine_3TMS	C3_A	M0	calculated	0	0	0	0.490285
13CPT_proteinhydrolysates	C	Serine_3TMS	C3_A	M0	calculated	0	0	0	0.435088
13CPT_proteinhydrolysates	D	Serine_3TMS	C3_A	M0	calculated	0	0	0	0.435732
