# Supplementary material for: Evaluation of GC/MS-Based 13C-Positional Approaches for TMS Derivatives of Organic and Amino Acids and Application to Plant 13C-Labeled Experiments
Source: Metabolites. 2023 Mar 23;13(4):466. doi: 10.3390/metabo13040466 (PMC10142191; doi:10.3390/metabo13040466)
Supplement: Supplementary file 1 [file metabolites-13-00466-s001.zip › Table S2.xlsx]

## Sheet: Feuil1
Table S2. Complete dataset for U-13C-pyruvate incorporation experiments.
condition	time	replicate	metabolite	derivative	isotopologue	corrected_area	isotopologue_fraction	mean_enrichment
dark	0	A	GlutamateC1	TMS	0	10813.3	0.942365	0.0576352
dark	0	A	GlutamateC1	TMS	1	661.343	0.0576352	0.0576352
dark	0	B	GlutamateC1	TMS	0	9018.55	0.9877	0.0122999
dark	0	B	GlutamateC1	TMS	1	112.309	0.0122999	0.0122999
dark	0	C	GlutamateC1	TMS	0	13663.1	0.936505	0.0634948
dark	0	C	GlutamateC1	TMS	1	926.353	0.0634948	0.0634948
dark	0	D	GlutamateC1	TMS	0	10281.7	0.912844	0.0871562
dark	0	D	GlutamateC1	TMS	1	981.673	0.0871562	0.0871562
dark	0.5	A	GlutamateC1	TMS	0	11813.5	0.909217	0.0907828
dark	0.5	A	GlutamateC1	TMS	1	1179.55	0.0907828	0.0907828
dark	0.5	B	GlutamateC1	TMS	0	8823.82	0.928775	0.0712248
dark	0.5	B	GlutamateC1	TMS	1	676.67	0.0712248	0.0712248
dark	0.5	C	GlutamateC1	TMS	0	7382.47	0.918845	0.0811553
dark	0.5	C	GlutamateC1	TMS	1	652.043	0.0811553	0.0811553
dark	0.5	D	GlutamateC1	TMS	0	11553	0.885464	0.114536
dark	0.5	D	GlutamateC1	TMS	1	1494.4	0.114536	0.114536
dark	1	A	GlutamateC1	TMS	0	11094.4	0.824017	0.175983
dark	1	A	GlutamateC1	TMS	1	2369.39	0.175983	0.175983
dark	1	B	GlutamateC1	TMS	0	8058.44	0.8976	0.1024
dark	1	B	GlutamateC1	TMS	1	919.327	0.1024	0.1024
dark	1	C	GlutamateC1	TMS	0	6008.37	0.75282	0.24718
dark	1	C	GlutamateC1	TMS	1	1972.78	0.24718	0.24718
dark	1	D	GlutamateC1	TMS	0	9634.16	0.901204	0.0987955
dark	1	D	GlutamateC1	TMS	1	1056.16	0.0987955	0.0987955
dark	2	A	GlutamateC1	TMS	0	9892.44	0.86627	0.13373
dark	2	A	GlutamateC1	TMS	1	1527.13	0.13373	0.13373
dark	2	B	GlutamateC1	TMS	0	5621.9	1	0
dark	2	B	GlutamateC1	TMS	1	0	0	0
dark	2	C	GlutamateC1	TMS	0	5588.84	0.847359	0.152641
dark	2	C	GlutamateC1	TMS	1	1006.76	0.152641	0.152641
dark	2	D	GlutamateC1	TMS	0	9004.12	0.802508	0.197492
dark	2	D	GlutamateC1	TMS	1	2215.86	0.197492	0.197492
dark	4	A	GlutamateC1	TMS	0	8191.83	0.889688	0.110312
dark	4	A	GlutamateC1	TMS	1	1015.71	0.110312	0.110312
dark	4	B	GlutamateC1	TMS	0	10558.9	0.844268	0.155732
dark	4	B	GlutamateC1	TMS	1	1947.68	0.155732	0.155732
dark	4	C	GlutamateC1	TMS	0	8997	0.889447	0.110553
dark	4	C	GlutamateC1	TMS	1	1118.28	0.110553	0.110553
dark	4	D	GlutamateC1	TMS	0	11169.9	0.928227	0.0717728
dark	4	D	GlutamateC1	TMS	1	863.688	0.0717728	0.0717728
dark	6	A	GlutamateC1	TMS	0	17138.2	0.833592	0.166408
dark	6	A	GlutamateC1	TMS	1	3421.27	0.166408	0.166408
dark	6	B	GlutamateC1	TMS	0	13690.1	0.815707	0.184293
dark	6	B	GlutamateC1	TMS	1	3093.01	0.184293	0.184293
dark	6	C	GlutamateC1	TMS	0	9923.45	0.860109	0.139891
dark	6	C	GlutamateC1	TMS	1	1613.98	0.139891	0.139891
dark	6	D	GlutamateC1	TMS	0	12499.2	0.864798	0.135202
dark	6	D	GlutamateC1	TMS	1	1954.11	0.135202	0.135202
light	0	A	GlutamateC1	TMS	0	10813.3	0.942365	0.0576352
light	0	A	GlutamateC1	TMS	1	661.343	0.0576352	0.0576352
light	0	B	GlutamateC1	TMS	0	9018.55	0.9877	0.0122999
light	0	B	GlutamateC1	TMS	1	112.309	0.0122999	0.0122999
light	0	C	GlutamateC1	TMS	0	13663.1	0.936505	0.0634948
light	0	C	GlutamateC1	TMS	1	926.353	0.0634948	0.0634948
light	0	D	GlutamateC1	TMS	0	10281.7	0.912844	0.0871562
light	0	D	GlutamateC1	TMS	1	981.673	0.0871562	0.0871562
light	0.5	A	GlutamateC1	TMS	0	13301.7	0.917558	0.0824423
light	0.5	A	GlutamateC1	TMS	1	1195.15	0.0824423	0.0824423
light	0.5	B	GlutamateC1	TMS	0	6680.53	0.891436	0.108564
light	0.5	B	GlutamateC1	TMS	1	813.59	0.108564	0.108564
light	0.5	C	GlutamateC1	TMS	0	12793.1	0.895861	0.104139
light	0.5	C	GlutamateC1	TMS	1	1487.12	0.104139	0.104139
light	0.5	D	GlutamateC1	TMS	0	11285.3	0.874311	0.125689
light	0.5	D	GlutamateC1	TMS	1	1622.35	0.125689	0.125689
light	1	A	GlutamateC1	TMS	0	9332.41	0.908234	0.0917655
light	1	A	GlutamateC1	TMS	1	942.921	0.0917655	0.0917655
light	1	B	GlutamateC1	TMS	0	6119.38	0.90018	0.0998198
light	1	B	GlutamateC1	TMS	1	678.57	0.0998198	0.0998198
light	1	C	GlutamateC1	TMS	0	9230.1	0.843351	0.156649
light	1	C	GlutamateC1	TMS	1	1714.45	0.156649	0.156649
light	1	D	GlutamateC1	TMS	0	11020.3	0.914843	0.0851574
light	1	D	GlutamateC1	TMS	1	1025.81	0.0851574	0.0851574
light	2	A	GlutamateC1	TMS	0	5779.64	0.845428	0.154572
light	2	A	GlutamateC1	TMS	1	1056.71	0.154572	0.154572
light	2	B	GlutamateC1	TMS	0	9983.62	0.903347	0.0966525
light	2	B	GlutamateC1	TMS	1	1068.19	0.0966525	0.0966525
light	2	C	GlutamateC1	TMS	0	12220.8	0.916742	0.0832575
light	2	C	GlutamateC1	TMS	1	1109.88	0.0832575	0.0832575
light	2	D	GlutamateC1	TMS	0	7529.95	0.866762	0.133238
light	2	D	GlutamateC1	TMS	1	1157.5	0.133238	0.133238
light	4	A	GlutamateC1	TMS	0	10471.2	0.908868	0.0911322
light	4	A	GlutamateC1	TMS	1	1049.94	0.0911322	0.0911322
light	4	B	GlutamateC1	TMS	0	11721.3	0.870534	0.129466
light	4	B	GlutamateC1	TMS	1	1743.2	0.129466	0.129466
light	4	C	GlutamateC1	TMS	0	10698.8	0.837615	0.162385
light	4	C	GlutamateC1	TMS	1	2074.13	0.162385	0.162385
light	4	D	GlutamateC1	TMS	0	8176.61	0.815818	0.184182
light	4	D	GlutamateC1	TMS	1	1845.98	0.184182	0.184182
light	6	A	GlutamateC1	TMS	0	15615.1	0.873976	0.126024
light	6	A	GlutamateC1	TMS	1	2251.63	0.126024	0.126024
light	6	B	GlutamateC1	TMS	0	10758	0.884604	0.115396
light	6	B	GlutamateC1	TMS	1	1403.36	0.115396	0.115396
light	6	C	GlutamateC1	TMS	0	13084.9	0.828913	0.171087
light	6	C	GlutamateC1	TMS	1	2700.72	0.171087	0.171087
light	6	D	GlutamateC1	TMS	0	13536.4	0.885834	0.114166
light	6	D	GlutamateC1	TMS	1	1744.56	0.114166	0.114166
dark	0	A	GlutamateC1C5	3TMSMINUSCH3	0	40748.4	0.973365	0.00722382
dark	0	A	GlutamateC1C5	3TMSMINUSCH3	1	718.019	0.0171514	0.00722382
dark	0	A	GlutamateC1C5	3TMSMINUSCH3	2	397.026	0.00948382	0.00722382
dark	0	A	GlutamateC1C5	3TMSMINUSCH3	3	0	0	0.00722382
dark	0	A	GlutamateC1C5	3TMSMINUSCH3	4	0	0	0.00722382
dark	0	A	GlutamateC1C5	3TMSMINUSCH3	5	0	0	0.00722382
dark	0	B	GlutamateC1C5	3TMSMINUSCH3	0	27152.4	0.97283	0.0145499
dark	0	B	GlutamateC1C5	3TMSMINUSCH3	1	0	0	0.0145499
dark	0	B	GlutamateC1C5	3TMSMINUSCH3	2	559.203	0.0200354	0.0145499
dark	0	B	GlutamateC1C5	3TMSMINUSCH3	3	0	0	0.0145499
dark	0	B	GlutamateC1C5	3TMSMINUSCH3	4	83.5444	0.00299328	0.0145499
dark	0	B	GlutamateC1C5	3TMSMINUSCH3	5	115.582	0.00414112	0.0145499
dark	0	C	GlutamateC1C5	3TMSMINUSCH3	0	46068.4	0.96806	0.00739757
dark	0	C	GlutamateC1C5	3TMSMINUSCH3	1	1452.2	0.0305158	0.00739757
dark	0	C	GlutamateC1C5	3TMSMINUSCH3	2	0	0	0.00739757
dark	0	C	GlutamateC1C5	3TMSMINUSCH3	3	0	0	0.00739757
dark	0	C	GlutamateC1C5	3TMSMINUSCH3	4	30.9511	0.000650391	0.00739757
dark	0	C	GlutamateC1C5	3TMSMINUSCH3	5	36.8382	0.0007741	0.00739757
dark	0	D	GlutamateC1C5	3TMSMINUSCH3	0	34311	0.966471	0.0165572
dark	0	D	GlutamateC1C5	3TMSMINUSCH3	1	0	0	0.0165572
dark	0	D	GlutamateC1C5	3TMSMINUSCH3	2	813.165	0.0229052	0.0165572
dark	0	D	GlutamateC1C5	3TMSMINUSCH3	3	286.54	0.00807126	0.0165572
dark	0	D	GlutamateC1C5	3TMSMINUSCH3	4	0	0	0.0165572
dark	0	D	GlutamateC1C5	3TMSMINUSCH3	5	90.6127	0.00255237	0.0165572
dark	0.5	A	GlutamateC1C5	3TMSMINUSCH3	0	37746.7	0.905312	0.0399123
dark	0.5	A	GlutamateC1C5	3TMSMINUSCH3	1	0	0	0.0399123
dark	0.5	A	GlutamateC1C5	3TMSMINUSCH3	2	3558.38	0.0853438	0.0399123
dark	0.5	A	GlutamateC1C5	3TMSMINUSCH3	3	354.481	0.00850184	0.0399123
dark	0.5	A	GlutamateC1C5	3TMSMINUSCH3	4	35.1122	0.000842128	0.0399123
dark	0.5	A	GlutamateC1C5	3TMSMINUSCH3	5	0	0	0.0399123
dark	0.5	B	GlutamateC1C5	3TMSMINUSCH3	0	27201.3	0.919185	0.0339237
dark	0.5	B	GlutamateC1C5	3TMSMINUSCH3	1	863.167	0.0291681	0.0339237
dark	0.5	B	GlutamateC1C5	3TMSMINUSCH3	2	978.614	0.0330693	0.0339237
dark	0.5	B	GlutamateC1C5	3TMSMINUSCH3	3	0	0	0.0339237
dark	0.5	B	GlutamateC1C5	3TMSMINUSCH3	4	549.773	0.0185779	0.0339237
dark	0.5	B	GlutamateC1C5	3TMSMINUSCH3	5	0	0	0.0339237
dark	0.5	C	GlutamateC1C5	3TMSMINUSCH3	0	25175.8	0.924754	0.0321489
dark	0.5	C	GlutamateC1C5	3TMSMINUSCH3	1	0	0	0.0321489
dark	0.5	C	GlutamateC1C5	3TMSMINUSCH3	2	1908.98	0.0701204	0.0321489
dark	0.5	C	GlutamateC1C5	3TMSMINUSCH3	3	0	0	0.0321489
dark	0.5	C	GlutamateC1C5	3TMSMINUSCH3	4	139.55	0.00512591	0.0321489
dark	0.5	C	GlutamateC1C5	3TMSMINUSCH3	5	0	0	0.0321489
dark	0.5	D	GlutamateC1C5	3TMSMINUSCH3	0	35656	0.870178	0.0457544
dark	0.5	D	GlutamateC1C5	3TMSMINUSCH3	1	2421.28	0.0590907	0.0457544
dark	0.5	D	GlutamateC1C5	3TMSMINUSCH3	2	2417.24	0.0589922	0.0457544
dark	0.5	D	GlutamateC1C5	3TMSMINUSCH3	3	0	0	0.0457544
dark	0.5	D	GlutamateC1C5	3TMSMINUSCH3	4	286.793	0.00699913	0.0457544
dark	0.5	D	GlutamateC1C5	3TMSMINUSCH3	5	194.227	0.00474008	0.0457544
dark	1	A	GlutamateC1C5	3TMSMINUSCH3	0	35251.3	0.818015	0.0655628
dark	1	A	GlutamateC1C5	3TMSMINUSCH3	1	1725.18	0.0400334	0.0655628
dark	1	A	GlutamateC1C5	3TMSMINUSCH3	2	6034.91	0.140042	0.0655628
dark	1	A	GlutamateC1C5	3TMSMINUSCH3	3	0	0	0.0655628
dark	1	A	GlutamateC1C5	3TMSMINUSCH3	4	79.7337	0.00185024	0.0655628
dark	1	A	GlutamateC1C5	3TMSMINUSCH3	5	2.55445	5.92768e-05	0.0655628
dark	1	B	GlutamateC1C5	3TMSMINUSCH3	0	24612.9	0.824115	0.0663103
dark	1	B	GlutamateC1C5	3TMSMINUSCH3	1	697.184	0.0233439	0.0663103
dark	1	B	GlutamateC1C5	3TMSMINUSCH3	2	4524.64	0.151499	0.0663103
dark	1	B	GlutamateC1C5	3TMSMINUSCH3	3	0	0	0.0663103
dark	1	B	GlutamateC1C5	3TMSMINUSCH3	4	0	0	0.0663103
dark	1	B	GlutamateC1C5	3TMSMINUSCH3	5	31.1208	0.00104202	0.0663103
dark	1	C	GlutamateC1C5	3TMSMINUSCH3	0	22516.6	0.909486	0.0467498
dark	1	C	GlutamateC1C5	3TMSMINUSCH3	1	261.031	0.0105435	0.0467498
dark	1	C	GlutamateC1C5	3TMSMINUSCH3	2	1014.29	0.0409691	0.0467498
dark	1	C	GlutamateC1C5	3TMSMINUSCH3	3	364.84	0.0147365	0.0467498
dark	1	C	GlutamateC1C5	3TMSMINUSCH3	4	600.726	0.0242644	0.0467498
dark	1	C	GlutamateC1C5	3TMSMINUSCH3	5	0	0	0.0467498
dark	1	D	GlutamateC1C5	3TMSMINUSCH3	0	27795.6	0.867004	0.0586975
dark	1	D	GlutamateC1C5	3TMSMINUSCH3	1	85.5366	0.00266807	0.0586975
dark	1	D	GlutamateC1C5	3TMSMINUSCH3	2	3670.75	0.114498	0.0586975
dark	1	D	GlutamateC1C5	3TMSMINUSCH3	3	217.887	0.00679637	0.0586975
dark	1	D	GlutamateC1C5	3TMSMINUSCH3	4	119.641	0.00373187	0.0586975
dark	1	D	GlutamateC1C5	3TMSMINUSCH3	5	169.956	0.00530128	0.0586975
dark	2	A	GlutamateC1C5	3TMSMINUSCH3	0	29654.4	0.784841	0.0810127
dark	2	A	GlutamateC1C5	3TMSMINUSCH3	1	2679.95	0.0709281	0.0810127
dark	2	A	GlutamateC1C5	3TMSMINUSCH3	2	4802.84	0.127113	0.0810127
dark	2	A	GlutamateC1C5	3TMSMINUSCH3	3	0	0	0.0810127
dark	2	A	GlutamateC1C5	3TMSMINUSCH3	4	214.544	0.00567819	0.0810127
dark	2	A	GlutamateC1C5	3TMSMINUSCH3	5	432.218	0.0114392	0.0810127
dark	2	B	GlutamateC1C5	3TMSMINUSCH3	0	14052.8	0.783178	0.088956
dark	2	B	GlutamateC1C5	3TMSMINUSCH3	1	726.205	0.0404723	0.088956
dark	2	B	GlutamateC1C5	3TMSMINUSCH3	2	2810.48	0.156631	0.088956
dark	2	B	GlutamateC1C5	3TMSMINUSCH3	3	67.7324	0.00377481	0.088956
dark	2	B	GlutamateC1C5	3TMSMINUSCH3	4	0	0	0.088956
dark	2	B	GlutamateC1C5	3TMSMINUSCH3	5	286.09	0.0159442	0.088956
dark	2	C	GlutamateC1C5	3TMSMINUSCH3	0	15307.4	0.833679	0.0664164
dark	2	C	GlutamateC1C5	3TMSMINUSCH3	1	702.083	0.0382371	0.0664164
dark	2	C	GlutamateC1C5	3TMSMINUSCH3	2	1742.27	0.0948885	0.0664164
dark	2	C	GlutamateC1C5	3TMSMINUSCH3	3	568.366	0.0309546	0.0664164
dark	2	C	GlutamateC1C5	3TMSMINUSCH3	4	0	0	0.0664164
dark	2	C	GlutamateC1C5	3TMSMINUSCH3	5	41.144	0.0022408	0.0664164
dark	2	D	GlutamateC1C5	3TMSMINUSCH3	0	36227	0.861408	0.0593878
dark	2	D	GlutamateC1C5	3TMSMINUSCH3	1	507.835	0.0120754	0.0593878
dark	2	D	GlutamateC1C5	3TMSMINUSCH3	2	4283.14	0.101845	0.0593878
dark	2	D	GlutamateC1C5	3TMSMINUSCH3	3	887.002	0.0210912	0.0593878
dark	2	D	GlutamateC1C5	3TMSMINUSCH3	4	0	0	0.0593878
dark	2	D	GlutamateC1C5	3TMSMINUSCH3	5	150.557	0.00357996	0.0593878
dark	4	A	GlutamateC1C5	3TMSMINUSCH3	0	21951.8	0.759657	0.0989642
dark	4	A	GlutamateC1C5	3TMSMINUSCH3	1	1096.96	0.0379611	0.0989642
dark	4	A	GlutamateC1C5	3TMSMINUSCH3	2	4943.29	0.171065	0.0989642
dark	4	A	GlutamateC1C5	3TMSMINUSCH3	3	441.517	0.015279	0.0989642
dark	4	A	GlutamateC1C5	3TMSMINUSCH3	4	326.469	0.0112977	0.0989642
dark	4	A	GlutamateC1C5	3TMSMINUSCH3	5	136.979	0.00474024	0.0989642
dark	4	B	GlutamateC1C5	3TMSMINUSCH3	0	29338.7	0.755773	0.109029
dark	4	B	GlutamateC1C5	3TMSMINUSCH3	1	2021.47	0.0520736	0.109029
dark	4	B	GlutamateC1C5	3TMSMINUSCH3	2	4666.05	0.120199	0.109029
dark	4	B	GlutamateC1C5	3TMSMINUSCH3	3	1886.57	0.0485985	0.109029
dark	4	B	GlutamateC1C5	3TMSMINUSCH3	4	384.297	0.00989961	0.109029
dark	4	B	GlutamateC1C5	3TMSMINUSCH3	5	522.373	0.0134565	0.109029
dark	4	C	GlutamateC1C5	3TMSMINUSCH3	0	23736.7	0.742721	0.100947
dark	4	C	GlutamateC1C5	3TMSMINUSCH3	1	2276.48	0.0712311	0.100947
dark	4	C	GlutamateC1C5	3TMSMINUSCH3	2	4959.22	0.155174	0.100947
dark	4	C	GlutamateC1C5	3TMSMINUSCH3	3	10.8731	0.000340218	0.100947
dark	4	C	GlutamateC1C5	3TMSMINUSCH3	4	975.838	0.030534	0.100947
dark	4	C	GlutamateC1C5	3TMSMINUSCH3	5	0	0	0.100947
dark	4	D	GlutamateC1C5	3TMSMINUSCH3	0	28254.7	0.800958	0.0861995
dark	4	D	GlutamateC1C5	3TMSMINUSCH3	1	527.572	0.0149555	0.0861995
dark	4	D	GlutamateC1C5	3TMSMINUSCH3	2	5778.35	0.163803	0.0861995
dark	4	D	GlutamateC1C5	3TMSMINUSCH3	3	158.448	0.00449165	0.0861995
dark	4	D	GlutamateC1C5	3TMSMINUSCH3	4	141.058	0.00399867	0.0861995
dark	4	D	GlutamateC1C5	3TMSMINUSCH3	5	416.014	0.0117931	0.0861995
dark	6	A	GlutamateC1C5	3TMSMINUSCH3	0	61702.4	0.755301	0.111016
dark	6	A	GlutamateC1C5	3TMSMINUSCH3	1	3942.11	0.0482555	0.111016
dark	6	A	GlutamateC1C5	3TMSMINUSCH3	2	10608.6	0.129861	0.111016
dark	6	A	GlutamateC1C5	3TMSMINUSCH3	3	1915.27	0.0234448	0.111016
dark	6	A	GlutamateC1C5	3TMSMINUSCH3	4	3179.61	0.0389217	0.111016
dark	6	A	GlutamateC1C5	3TMSMINUSCH3	5	344.431	0.00421619	0.111016
dark	6	B	GlutamateC1C5	3TMSMINUSCH3	0	42564	0.73592	0.117808
dark	6	B	GlutamateC1C5	3TMSMINUSCH3	1	2561.63	0.04429	0.117808
dark	6	B	GlutamateC1C5	3TMSMINUSCH3	2	8652.42	0.149598	0.117808
dark	6	B	GlutamateC1C5	3TMSMINUSCH3	3	2175.01	0.0376053	0.117808
dark	6	B	GlutamateC1C5	3TMSMINUSCH3	4	1746.4	0.0301948	0.117808
dark	6	B	GlutamateC1C5	3TMSMINUSCH3	5	138.35	0.00239203	0.117808
dark	6	C	GlutamateC1C5	3TMSMINUSCH3	0	26190.4	0.748999	0.105387
dark	6	C	GlutamateC1C5	3TMSMINUSCH3	1	1599.14	0.0457326	0.105387
dark	6	C	GlutamateC1C5	3TMSMINUSCH3	2	5810.92	0.166182	0.105387
dark	6	C	GlutamateC1C5	3TMSMINUSCH3	3	262.428	0.00750499	0.105387
dark	6	C	GlutamateC1C5	3TMSMINUSCH3	4	1104.29	0.0315809	0.105387
dark	6	C	GlutamateC1C5	3TMSMINUSCH3	5	0	0	0.105387
dark	6	D	GlutamateC1C5	3TMSMINUSCH3	0	36379.3	0.770012	0.0950857
dark	6	D	GlutamateC1C5	3TMSMINUSCH3	1	2813.78	0.0595571	0.0950857
dark	6	D	GlutamateC1C5	3TMSMINUSCH3	2	5899.61	0.124872	0.0950857
dark	6	D	GlutamateC1C5	3TMSMINUSCH3	3	834.185	0.0176565	0.0950857
dark	6	D	GlutamateC1C5	3TMSMINUSCH3	4	1245.1	0.0263541	0.0950857
dark	6	D	GlutamateC1C5	3TMSMINUSCH3	5	73.1452	0.0015482	0.0950857
light	0	A	GlutamateC1C5	3TMSMINUSCH3	0	40748.4	0.973365	0.00722382
light	0	A	GlutamateC1C5	3TMSMINUSCH3	1	718.019	0.0171514	0.00722382
light	0	A	GlutamateC1C5	3TMSMINUSCH3	2	397.026	0.00948382	0.00722382
light	0	A	GlutamateC1C5	3TMSMINUSCH3	3	0	0	0.00722382
light	0	A	GlutamateC1C5	3TMSMINUSCH3	4	0	0	0.00722382
light	0	A	GlutamateC1C5	3TMSMINUSCH3	5	0	0	0.00722382
light	0	B	GlutamateC1C5	3TMSMINUSCH3	0	27152.4	0.97283	0.0145499
light	0	B	GlutamateC1C5	3TMSMINUSCH3	1	0	0	0.0145499
light	0	B	GlutamateC1C5	3TMSMINUSCH3	2	559.203	0.0200354	0.0145499
light	0	B	GlutamateC1C5	3TMSMINUSCH3	3	0	0	0.0145499
light	0	B	GlutamateC1C5	3TMSMINUSCH3	4	83.5444	0.00299328	0.0145499
light	0	B	GlutamateC1C5	3TMSMINUSCH3	5	115.582	0.00414112	0.0145499
light	0	C	GlutamateC1C5	3TMSMINUSCH3	0	46068.4	0.96806	0.00739757
light	0	C	GlutamateC1C5	3TMSMINUSCH3	1	1452.2	0.0305158	0.00739757
light	0	C	GlutamateC1C5	3TMSMINUSCH3	2	0	0	0.00739757
light	0	C	GlutamateC1C5	3TMSMINUSCH3	3	0	0	0.00739757
light	0	C	GlutamateC1C5	3TMSMINUSCH3	4	30.9511	0.000650391	0.00739757
light	0	C	GlutamateC1C5	3TMSMINUSCH3	5	36.8382	0.0007741	0.00739757
light	0	D	GlutamateC1C5	3TMSMINUSCH3	0	34311	0.966471	0.0165572
light	0	D	GlutamateC1C5	3TMSMINUSCH3	1	0	0	0.0165572
light	0	D	GlutamateC1C5	3TMSMINUSCH3	2	813.165	0.0229052	0.0165572
light	0	D	GlutamateC1C5	3TMSMINUSCH3	3	286.54	0.00807126	0.0165572
light	0	D	GlutamateC1C5	3TMSMINUSCH3	4	0	0	0.0165572
light	0	D	GlutamateC1C5	3TMSMINUSCH3	5	90.6127	0.00255237	0.0165572
light	0.5	A	GlutamateC1C5	3TMSMINUSCH3	0	36506.8	0.864693	0.0450828
light	0.5	A	GlutamateC1C5	3TMSMINUSCH3	1	2383.68	0.0564592	0.0450828
light	0.5	A	GlutamateC1C5	3TMSMINUSCH3	2	3170.46	0.0750947	0.0450828
light	0.5	A	GlutamateC1C5	3TMSMINUSCH3	3	0	0	0.0450828
light	0.5	A	GlutamateC1C5	3TMSMINUSCH3	4	0	0	0.0450828
light	0.5	A	GlutamateC1C5	3TMSMINUSCH3	5	158.454	0.00375311	0.0450828
light	0.5	B	GlutamateC1C5	3TMSMINUSCH3	0	25099.4	0.927883	0.0445688
light	0.5	B	GlutamateC1C5	3TMSMINUSCH3	1	0	0	0.0445688
light	0.5	B	GlutamateC1C5	3TMSMINUSCH3	2	984.591	0.0363987	0.0445688
light	0.5	B	GlutamateC1C5	3TMSMINUSCH3	3	318.91	0.0117896	0.0445688
light	0.5	B	GlutamateC1C5	3TMSMINUSCH3	4	134.264	0.00496351	0.0445688
light	0.5	B	GlutamateC1C5	3TMSMINUSCH3	5	512.999	0.0189647	0.0445688
light	0.5	C	GlutamateC1C5	3TMSMINUSCH3	0	40815.8	0.926088	0.0295647
light	0.5	C	GlutamateC1C5	3TMSMINUSCH3	1	0	0	0.0295647
light	0.5	C	GlutamateC1C5	3TMSMINUSCH3	2	3257.54	0.0739118	0.0295647
light	0.5	C	GlutamateC1C5	3TMSMINUSCH3	3	0	0	0.0295647
light	0.5	C	GlutamateC1C5	3TMSMINUSCH3	4	0	0	0.0295647
light	0.5	C	GlutamateC1C5	3TMSMINUSCH3	5	0	0	0.0295647
light	0.5	D	GlutamateC1C5	3TMSMINUSCH3	0	41463.1	0.948601	0.0154213
light	0.5	D	GlutamateC1C5	3TMSMINUSCH3	1	1422.77	0.0325504	0.0154213
light	0.5	D	GlutamateC1C5	3TMSMINUSCH3	2	673.94	0.0154185	0.0154213
light	0.5	D	GlutamateC1C5	3TMSMINUSCH3	3	0	0	0.0154213
light	0.5	D	GlutamateC1C5	3TMSMINUSCH3	4	149.911	0.00342971	0.0154213
light	0.5	D	GlutamateC1C5	3TMSMINUSCH3	5	0	0	0.0154213
light	1	A	GlutamateC1C5	3TMSMINUSCH3	0	30506.4	0.874284	0.0480187
light	1	A	GlutamateC1C5	3TMSMINUSCH3	1	1596.4	0.0457514	0.0480187
light	1	A	GlutamateC1C5	3TMSMINUSCH3	2	2182.46	0.0625472	0.0480187
light	1	A	GlutamateC1C5	3TMSMINUSCH3	3	151.621	0.00434531	0.0480187
light	1	A	GlutamateC1C5	3TMSMINUSCH3	4	319.178	0.00914734	0.0480187
light	1	A	GlutamateC1C5	3TMSMINUSCH3	5	136.938	0.00392451	0.0480187
light	1	B	GlutamateC1C5	3TMSMINUSCH3	0	14595.6	0.8854	0.0535338
light	1	B	GlutamateC1C5	3TMSMINUSCH3	1	674.706	0.040929	0.0535338
light	1	B	GlutamateC1C5	3TMSMINUSCH3	2	588.457	0.0356969	0.0535338
light	1	B	GlutamateC1C5	3TMSMINUSCH3	3	0	0	0.0535338
light	1	B	GlutamateC1C5	3TMSMINUSCH3	4	569.165	0.0345266	0.0535338
light	1	B	GlutamateC1C5	3TMSMINUSCH3	5	56.8384	0.00344792	0.0535338
light	1	C	GlutamateC1C5	3TMSMINUSCH3	0	31090	0.891069	0.045019
light	1	C	GlutamateC1C5	3TMSMINUSCH3	1	946.734	0.0271343	0.045019
light	1	C	GlutamateC1C5	3TMSMINUSCH3	2	2346.35	0.0672487	0.045019
light	1	C	GlutamateC1C5	3TMSMINUSCH3	3	64.6214	0.00185211	0.045019
light	1	C	GlutamateC1C5	3TMSMINUSCH3	4	194.431	0.00557259	0.045019
light	1	C	GlutamateC1C5	3TMSMINUSCH3	5	248.537	0.00712332	0.045019
light	1	D	GlutamateC1C5	3TMSMINUSCH3	0	30420.6	0.931714	0.0271216
light	1	D	GlutamateC1C5	3TMSMINUSCH3	1	964.122	0.0295289	0.0271216
light	1	D	GlutamateC1C5	3TMSMINUSCH3	2	939.701	0.028781	0.0271216
light	1	D	GlutamateC1C5	3TMSMINUSCH3	3	22.2386	0.000681119	0.0271216
light	1	D	GlutamateC1C5	3TMSMINUSCH3	4	0	0	0.0271216
light	1	D	GlutamateC1C5	3TMSMINUSCH3	5	303.475	0.00929478	0.0271216
light	2	A	GlutamateC1C5	3TMSMINUSCH3	0	16359.7	0.882483	0.051212
light	2	A	GlutamateC1C5	3TMSMINUSCH3	1	426.952	0.0230309	0.051212
light	2	A	GlutamateC1C5	3TMSMINUSCH3	2	1392.69	0.0751252	0.051212
light	2	A	GlutamateC1C5	3TMSMINUSCH3	3	0	0	0.051212
light	2	A	GlutamateC1C5	3TMSMINUSCH3	4	259.979	0.0140239	0.051212
light	2	A	GlutamateC1C5	3TMSMINUSCH3	5	98.9323	0.00533666	0.051212
light	2	B	GlutamateC1C5	3TMSMINUSCH3	0	31229.4	0.843439	0.0661581
light	2	B	GlutamateC1C5	3TMSMINUSCH3	1	1156.82	0.0312433	0.0661581
light	2	B	GlutamateC1C5	3TMSMINUSCH3	2	3770.82	0.101842	0.0661581
light	2	B	GlutamateC1C5	3TMSMINUSCH3	3	297.026	0.00802203	0.0661581
light	2	B	GlutamateC1C5	3TMSMINUSCH3	4	202.507	0.00546927	0.0661581
light	2	B	GlutamateC1C5	3TMSMINUSCH3	5	369.673	0.00998407	0.0661581
light	2	C	GlutamateC1C5	3TMSMINUSCH3	0	32609.5	0.873545	0.0503336
light	2	C	GlutamateC1C5	3TMSMINUSCH3	1	1244.43	0.0333358	0.0503336
light	2	C	GlutamateC1C5	3TMSMINUSCH3	2	2528.28	0.0677277	0.0503336
light	2	C	GlutamateC1C5	3TMSMINUSCH3	3	822.787	0.0220409	0.0503336
light	2	C	GlutamateC1C5	3TMSMINUSCH3	4	0	0	0.0503336
light	2	C	GlutamateC1C5	3TMSMINUSCH3	5	125.086	0.0033508	0.0503336
light	2	D	GlutamateC1C5	3TMSMINUSCH3	0	27892.7	0.905449	0.0412945
light	2	D	GlutamateC1C5	3TMSMINUSCH3	1	240.769	0.00781582	0.0412945
light	2	D	GlutamateC1C5	3TMSMINUSCH3	2	2209.97	0.0717398	0.0412945
light	2	D	GlutamateC1C5	3TMSMINUSCH3	3	304.964	0.00989971	0.0412945
light	2	D	GlutamateC1C5	3TMSMINUSCH3	4	0	0	0.0412945
light	2	D	GlutamateC1C5	3TMSMINUSCH3	5	156.971	0.00509559	0.0412945
light	4	A	GlutamateC1C5	3TMSMINUSCH3	0	29732.9	0.816957	0.0831411
light	4	A	GlutamateC1C5	3TMSMINUSCH3	1	941.783	0.0258769	0.0831411
light	4	A	GlutamateC1C5	3TMSMINUSCH3	2	3787.44	0.104066	0.0831411
light	4	A	GlutamateC1C5	3TMSMINUSCH3	3	1328.81	0.036511	0.0831411
light	4	A	GlutamateC1C5	3TMSMINUSCH3	4	392.384	0.0107813	0.0831411
light	4	A	GlutamateC1C5	3TMSMINUSCH3	5	211.374	0.00580782	0.0831411
light	4	B	GlutamateC1C5	3TMSMINUSCH3	0	28578.8	0.745403	0.0968164
light	4	B	GlutamateC1C5	3TMSMINUSCH3	1	2763.97	0.072091	0.0968164
light	4	B	GlutamateC1C5	3TMSMINUSCH3	2	6202.36	0.161772	0.0968164
light	4	B	GlutamateC1C5	3TMSMINUSCH3	3	291.823	0.00761144	0.0968164
light	4	B	GlutamateC1C5	3TMSMINUSCH3	4	0	0	0.0968164
light	4	B	GlutamateC1C5	3TMSMINUSCH3	5	503.116	0.0131225	0.0968164
light	4	C	GlutamateC1C5	3TMSMINUSCH3	0	36504.5	0.827511	0.0707622
light	4	C	GlutamateC1C5	3TMSMINUSCH3	1	2250.96	0.0510264	0.0707622
light	4	C	GlutamateC1C5	3TMSMINUSCH3	2	3574.59	0.0810315	0.0707622
light	4	C	GlutamateC1C5	3TMSMINUSCH3	3	1200.14	0.0272055	0.0707622
light	4	C	GlutamateC1C5	3TMSMINUSCH3	4	309.716	0.00702087	0.0707622
light	4	C	GlutamateC1C5	3TMSMINUSCH3	5	273.697	0.00620436	0.0707622
light	4	D	GlutamateC1C5	3TMSMINUSCH3	0	36610.4	0.831088	0.0673458
light	4	D	GlutamateC1C5	3TMSMINUSCH3	1	1632.71	0.0370638	0.0673458
light	4	D	GlutamateC1C5	3TMSMINUSCH3	2	4747.95	0.107782	0.0673458
light	4	D	GlutamateC1C5	3TMSMINUSCH3	3	535.8	0.0121631	0.0673458
light	4	D	GlutamateC1C5	3TMSMINUSCH3	4	524.334	0.0119028	0.0673458
light	4	D	GlutamateC1C5	3TMSMINUSCH3	5	0	0	0.0673458
light	6	A	GlutamateC1C5	3TMSMINUSCH3	0	51659.5	0.795063	0.0956839
light	6	A	GlutamateC1C5	3TMSMINUSCH3	1	1142.23	0.0175794	0.0956839
light	6	A	GlutamateC1C5	3TMSMINUSCH3	2	8842.66	0.136092	0.0956839
light	6	A	GlutamateC1C5	3TMSMINUSCH3	3	1756.84	0.0270385	0.0956839
light	6	A	GlutamateC1C5	3TMSMINUSCH3	4	883.414	0.0135961	0.0956839
light	6	A	GlutamateC1C5	3TMSMINUSCH3	5	690.76	0.0106311	0.0956839
light	6	B	GlutamateC1C5	3TMSMINUSCH3	0	28280.9	0.767933	0.115533
light	6	B	GlutamateC1C5	3TMSMINUSCH3	1	151.775	0.00412127	0.115533
light	6	B	GlutamateC1C5	3TMSMINUSCH3	2	5205.64	0.141353	0.115533
light	6	B	GlutamateC1C5	3TMSMINUSCH3	3	2144.38	0.0582279	0.115533
light	6	B	GlutamateC1C5	3TMSMINUSCH3	4	945.321	0.025669	0.115533
light	6	B	GlutamateC1C5	3TMSMINUSCH3	5	99.2786	0.00269579	0.115533
light	6	C	GlutamateC1C5	3TMSMINUSCH3	0	44057.2	0.818537	0.0911816
light	6	C	GlutamateC1C5	3TMSMINUSCH3	1	467.904	0.00869316	0.0911816
light	6	C	GlutamateC1C5	3TMSMINUSCH3	2	5643.48	0.10485	0.0911816
light	6	C	GlutamateC1C5	3TMSMINUSCH3	3	2340.42	0.0434825	0.0911816
light	6	C	GlutamateC1C5	3TMSMINUSCH3	4	813.701	0.0151177	0.0911816
light	6	C	GlutamateC1C5	3TMSMINUSCH3	5	501.606	0.00931932	0.0911816
light	6	D	GlutamateC1C5	3TMSMINUSCH3	0	43437.1	0.801107	0.0861374
light	6	D	GlutamateC1C5	3TMSMINUSCH3	1	1763.23	0.032519	0.0861374
light	6	D	GlutamateC1C5	3TMSMINUSCH3	2	6584.97	0.121446	0.0861374
light	6	D	GlutamateC1C5	3TMSMINUSCH3	3	1422.23	0.02623	0.0861374
light	6	D	GlutamateC1C5	3TMSMINUSCH3	4	916.668	0.016906	0.0861374
light	6	D	GlutamateC1C5	3TMSMINUSCH3	5	97.1907	0.00179248	0.0861374
dark	0	A	GlutamateC2C5m156	TMS	0	200471	0.875233	0.0638736
dark	0	A	GlutamateC2C5m156	TMS	1	5960.43	0.0260225	0.0638736
dark	0	A	GlutamateC2C5m156	TMS	2	17177	0.0749925	0.0638736
dark	0	A	GlutamateC2C5m156	TMS	3	3555.18	0.0155215	0.0638736
dark	0	A	GlutamateC2C5m156	TMS	4	1885.22	0.00823064	0.0638736
dark	0	B	GlutamateC2C5m156	TMS	0	138401	0.865815	0.0671309
dark	0	B	GlutamateC2C5m156	TMS	1	4837.89	0.030265	0.0671309
dark	0	B	GlutamateC2C5m156	TMS	2	13251.4	0.0828986	0.0671309
dark	0	B	GlutamateC2C5m156	TMS	3	1857.83	0.0116223	0.0671309
dark	0	B	GlutamateC2C5m156	TMS	4	1502.37	0.00939858	0.0671309
dark	0	C	GlutamateC2C5m156	TMS	0	221510	0.850498	0.0708649
dark	0	C	GlutamateC2C5m156	TMS	1	11106.6	0.0426442	0.0708649
dark	0	C	GlutamateC2C5m156	TMS	2	23110.8	0.0887351	0.0708649
dark	0	C	GlutamateC2C5m156	TMS	3	2381.93	0.00914553	0.0708649
dark	0	C	GlutamateC2C5m156	TMS	4	2338.07	0.00897711	0.0708649
dark	0	D	GlutamateC2C5m156	TMS	0	175438	0.858506	0.0700234
dark	0	D	GlutamateC2C5m156	TMS	1	7042.96	0.0344648	0.0700234
dark	0	D	GlutamateC2C5m156	TMS	2	17334.8	0.0848281	0.0700234
dark	0	D	GlutamateC2C5m156	TMS	3	2622.35	0.0128325	0.0700234
dark	0	D	GlutamateC2C5m156	TMS	4	1914.53	0.00936879	0.0700234
dark	0.5	A	GlutamateC2C5m156	TMS	0	190353	0.794316	0.105558
dark	0.5	A	GlutamateC2C5m156	TMS	1	6969.29	0.0290818	0.105558
dark	0.5	A	GlutamateC2C5m156	TMS	2	35925.5	0.149912	0.105558
dark	0.5	A	GlutamateC2C5m156	TMS	3	3219.28	0.0134336	0.105558
dark	0.5	A	GlutamateC2C5m156	TMS	4	3176.69	0.0132559	0.105558
dark	0.5	B	GlutamateC2C5m156	TMS	0	139176	0.763629	0.119731
dark	0.5	B	GlutamateC2C5m156	TMS	1	7552.14	0.0414371	0.119731
dark	0.5	B	GlutamateC2C5m156	TMS	2	29338.4	0.160974	0.119731
dark	0.5	B	GlutamateC2C5m156	TMS	3	3699.54	0.0202986	0.119731
dark	0.5	B	GlutamateC2C5m156	TMS	4	2489.78	0.0136609	0.119731
dark	0.5	C	GlutamateC2C5m156	TMS	0	116994	0.786554	0.112531
dark	0.5	C	GlutamateC2C5m156	TMS	1	4307.69	0.0289607	0.112531
dark	0.5	C	GlutamateC2C5m156	TMS	2	22152.7	0.148934	0.112531
dark	0.5	C	GlutamateC2C5m156	TMS	3	2813.09	0.0189125	0.112531
dark	0.5	C	GlutamateC2C5m156	TMS	4	2474.97	0.0166393	0.112531
dark	0.5	D	GlutamateC2C5m156	TMS	0	187195	0.801448	0.0941373
dark	0.5	D	GlutamateC2C5m156	TMS	1	10751.3	0.0460301	0.0941373
dark	0.5	D	GlutamateC2C5m156	TMS	2	31807.9	0.136181	0.0941373
dark	0.5	D	GlutamateC2C5m156	TMS	3	1683.14	0.0072061	0.0941373
dark	0.5	D	GlutamateC2C5m156	TMS	4	2133.65	0.00913489	0.0941373
dark	1	A	GlutamateC2C5m156	TMS	0	184018	0.763813	0.118792
dark	1	A	GlutamateC2C5m156	TMS	1	10696.3	0.0443977	0.118792
dark	1	A	GlutamateC2C5m156	TMS	2	37938.1	0.157472	0.118792
dark	1	A	GlutamateC2C5m156	TMS	3	5166.81	0.0214461	0.118792
dark	1	A	GlutamateC2C5m156	TMS	4	3101.13	0.012872	0.118792
dark	1	B	GlutamateC2C5m156	TMS	0	130489	0.731557	0.134812
dark	1	B	GlutamateC2C5m156	TMS	1	9854.48	0.0552468	0.134812
dark	1	B	GlutamateC2C5m156	TMS	2	31229.9	0.175083	0.134812
dark	1	B	GlutamateC2C5m156	TMS	3	3320.71	0.0186168	0.134812
dark	1	B	GlutamateC2C5m156	TMS	4	3477.68	0.0194968	0.134812
dark	1	C	GlutamateC2C5m156	TMS	0	114515	0.771583	0.11998
dark	1	C	GlutamateC2C5m156	TMS	1	5812.32	0.0391624	0.11998
dark	1	C	GlutamateC2C5m156	TMS	2	21823.4	0.147042	0.11998
dark	1	C	GlutamateC2C5m156	TMS	3	3291.21	0.0221756	0.11998
dark	1	C	GlutamateC2C5m156	TMS	4	2973.72	0.0200364	0.11998
dark	1	D	GlutamateC2C5m156	TMS	0	142450	0.759496	0.125269
dark	1	D	GlutamateC2C5m156	TMS	1	6441.06	0.0343415	0.125269
dark	1	D	GlutamateC2C5m156	TMS	2	30739.1	0.16389	0.125269
dark	1	D	GlutamateC2C5m156	TMS	3	5652.14	0.0301353	0.125269
dark	1	D	GlutamateC2C5m156	TMS	4	2276.41	0.012137	0.125269
dark	2	A	GlutamateC2C5m156	TMS	0	158167	0.725517	0.142109
dark	2	A	GlutamateC2C5m156	TMS	1	10695	0.0490584	0.142109
dark	2	A	GlutamateC2C5m156	TMS	2	38492.8	0.176568	0.142109
dark	2	A	GlutamateC2C5m156	TMS	3	6362.31	0.0291842	0.142109
dark	2	A	GlutamateC2C5m156	TMS	4	4288.72	0.0196725	0.142109
dark	2	B	GlutamateC2C5m156	TMS	0	72717.9	0.697637	0.155119
dark	2	B	GlutamateC2C5m156	TMS	1	6024.13	0.057794	0.155119
dark	2	B	GlutamateC2C5m156	TMS	2	20037.1	0.192231	0.155119
dark	2	B	GlutamateC2C5m156	TMS	3	3244.99	0.0311316	0.155119
dark	2	B	GlutamateC2C5m156	TMS	4	2210.44	0.0212064	0.155119
dark	2	C	GlutamateC2C5m156	TMS	0	76021	0.727313	0.140618
dark	2	C	GlutamateC2C5m156	TMS	1	5151.11	0.049282	0.140618
dark	2	C	GlutamateC2C5m156	TMS	2	18347.3	0.175533	0.140618
dark	2	C	GlutamateC2C5m156	TMS	3	3069.26	0.0293644	0.140618
dark	2	C	GlutamateC2C5m156	TMS	4	1934.5	0.0185078	0.140618
dark	2	D	GlutamateC2C5m156	TMS	0	172611	0.74317	0.132273
dark	2	D	GlutamateC2C5m156	TMS	1	12694	0.0546535	0.132273
dark	2	D	GlutamateC2C5m156	TMS	2	35567.5	0.153135	0.132273
dark	2	D	GlutamateC2C5m156	TMS	3	6502.67	0.027997	0.132273
dark	2	D	GlutamateC2C5m156	TMS	4	4887.88	0.0210446	0.132273
dark	4	A	GlutamateC2C5m156	TMS	0	113902	0.684251	0.164766
dark	4	A	GlutamateC2C5m156	TMS	1	10935.8	0.0656955	0.164766
dark	4	A	GlutamateC2C5m156	TMS	2	30664.3	0.184212	0.164766
dark	4	A	GlutamateC2C5m156	TMS	3	6395.44	0.0384199	0.164766
dark	4	A	GlutamateC2C5m156	TMS	4	4564.57	0.0274212	0.164766
dark	4	B	GlutamateC2C5m156	TMS	0	137614	0.654276	0.177467
dark	4	B	GlutamateC2C5m156	TMS	1	15124.3	0.071907	0.177467
dark	4	B	GlutamateC2C5m156	TMS	2	43852.8	0.208494	0.177467
dark	4	B	GlutamateC2C5m156	TMS	3	8480.05	0.0403177	0.177467
dark	4	B	GlutamateC2C5m156	TMS	4	5259.36	0.0250052	0.177467
dark	4	C	GlutamateC2C5m156	TMS	0	136746	0.701008	0.151488
dark	4	C	GlutamateC2C5m156	TMS	1	14232.7	0.0729619	0.151488
dark	4	C	GlutamateC2C5m156	TMS	2	33101.2	0.169689	0.151488
dark	4	C	GlutamateC2C5m156	TMS	3	6194.51	0.0317553	0.151488
dark	4	C	GlutamateC2C5m156	TMS	4	4796.11	0.0245866	0.151488
dark	4	D	GlutamateC2C5m156	TMS	0	147964	0.706385	0.148467
dark	4	D	GlutamateC2C5m156	TMS	1	13838.3	0.0660646	0.148467
dark	4	D	GlutamateC2C5m156	TMS	2	36100	0.172343	0.148467
dark	4	D	GlutamateC2C5m156	TMS	3	7899.35	0.0377117	0.148467
dark	4	D	GlutamateC2C5m156	TMS	4	3664.76	0.0174957	0.148467
dark	6	A	GlutamateC2C5m156	TMS	0	300254	0.662765	0.177778
dark	6	A	GlutamateC2C5m156	TMS	1	32754.3	0.0723001	0.177778
dark	6	A	GlutamateC2C5m156	TMS	2	83467	0.184241	0.177778
dark	6	A	GlutamateC2C5m156	TMS	3	23760.2	0.0524471	0.177778
dark	6	A	GlutamateC2C5m156	TMS	4	12797.1	0.0282476	0.177778
dark	6	B	GlutamateC2C5m156	TMS	0	212005	0.658856	0.176645
dark	6	B	GlutamateC2C5m156	TMS	1	24721.1	0.0768269	0.176645
dark	6	B	GlutamateC2C5m156	TMS	2	60262.4	0.18728	0.176645
dark	6	B	GlutamateC2C5m156	TMS	3	17039	0.0529528	0.176645
dark	6	B	GlutamateC2C5m156	TMS	4	7749.72	0.0240841	0.176645
dark	6	C	GlutamateC2C5m156	TMS	0	135150	0.676848	0.163109
dark	6	C	GlutamateC2C5m156	TMS	1	16813.3	0.0842033	0.163109
dark	6	C	GlutamateC2C5m156	TMS	2	34483.3	0.172697	0.163109
dark	6	C	GlutamateC2C5m156	TMS	3	8419.78	0.0421673	0.163109
dark	6	C	GlutamateC2C5m156	TMS	4	4809.07	0.0240844	0.163109
dark	6	D	GlutamateC2C5m156	TMS	0	181457	0.673843	0.168728
dark	6	D	GlutamateC2C5m156	TMS	1	19543.3	0.0725743	0.168728
dark	6	D	GlutamateC2C5m156	TMS	2	49210.9	0.182745	0.168728
dark	6	D	GlutamateC2C5m156	TMS	3	12522.7	0.0465033	0.168728
dark	6	D	GlutamateC2C5m156	TMS	4	6552.91	0.0243343	0.168728
light	0	A	GlutamateC2C5m156	TMS	0	200471	0.875233	0.0638736
light	0	A	GlutamateC2C5m156	TMS	1	5960.43	0.0260225	0.0638736
light	0	A	GlutamateC2C5m156	TMS	2	17177	0.0749925	0.0638736
light	0	A	GlutamateC2C5m156	TMS	3	3555.18	0.0155215	0.0638736
light	0	A	GlutamateC2C5m156	TMS	4	1885.22	0.00823064	0.0638736
light	0	B	GlutamateC2C5m156	TMS	0	138401	0.865815	0.0671309
light	0	B	GlutamateC2C5m156	TMS	1	4837.89	0.030265	0.0671309
light	0	B	GlutamateC2C5m156	TMS	2	13251.4	0.0828986	0.0671309
light	0	B	GlutamateC2C5m156	TMS	3	1857.83	0.0116223	0.0671309
light	0	B	GlutamateC2C5m156	TMS	4	1502.37	0.00939858	0.0671309
light	0	C	GlutamateC2C5m156	TMS	0	221510	0.850498	0.0708649
light	0	C	GlutamateC2C5m156	TMS	1	11106.6	0.0426442	0.0708649
light	0	C	GlutamateC2C5m156	TMS	2	23110.8	0.0887351	0.0708649
light	0	C	GlutamateC2C5m156	TMS	3	2381.93	0.00914553	0.0708649
light	0	C	GlutamateC2C5m156	TMS	4	2338.07	0.00897711	0.0708649
light	0	D	GlutamateC2C5m156	TMS	0	175438	0.858506	0.0700234
light	0	D	GlutamateC2C5m156	TMS	1	7042.96	0.0344648	0.0700234
light	0	D	GlutamateC2C5m156	TMS	2	17334.8	0.0848281	0.0700234
light	0	D	GlutamateC2C5m156	TMS	3	2622.35	0.0128325	0.0700234
light	0	D	GlutamateC2C5m156	TMS	4	1914.53	0.00936879	0.0700234
light	0.5	A	GlutamateC2C5m156	TMS	0	189831	0.808896	0.0947688
light	0.5	A	GlutamateC2C5m156	TMS	1	10177.6	0.0433683	0.0947688
light	0.5	A	GlutamateC2C5m156	TMS	2	28603.6	0.121884	0.0947688
light	0.5	A	GlutamateC2C5m156	TMS	3	2691.66	0.0114695	0.0947688
light	0.5	A	GlutamateC2C5m156	TMS	4	3375.34	0.0143828	0.0947688
light	0.5	B	GlutamateC2C5m156	TMS	0	125274	0.802437	0.0984246
light	0.5	B	GlutamateC2C5m156	TMS	1	6581.79	0.0421595	0.0984246
light	0.5	B	GlutamateC2C5m156	TMS	2	20087.7	0.128671	0.0984246
light	0.5	B	GlutamateC2C5m156	TMS	3	1987.99	0.012734	0.0984246
light	0.5	B	GlutamateC2C5m156	TMS	4	2185.42	0.0139987	0.0984246
light	0.5	C	GlutamateC2C5m156	TMS	0	203893	0.804119	0.0963034
light	0.5	C	GlutamateC2C5m156	TMS	1	11246.7	0.0443552	0.0963034
light	0.5	C	GlutamateC2C5m156	TMS	2	32058.9	0.126435	0.0963034
light	0.5	C	GlutamateC2C5m156	TMS	3	3137.59	0.0123741	0.0963034
light	0.5	C	GlutamateC2C5m156	TMS	4	3224.48	0.0127168	0.0963034
light	0.5	D	GlutamateC2C5m156	TMS	0	212907	0.825342	0.0863122
light	0.5	D	GlutamateC2C5m156	TMS	1	11254.9	0.0436303	0.0863122
light	0.5	D	GlutamateC2C5m156	TMS	2	27470.8	0.106492	0.0863122
light	0.5	D	GlutamateC2C5m156	TMS	3	2452.99	0.00950913	0.0863122
light	0.5	D	GlutamateC2C5m156	TMS	4	3876.37	0.0150269	0.0863122
light	1	A	GlutamateC2C5m156	TMS	0	162536	0.79311	0.105283
light	1	A	GlutamateC2C5m156	TMS	1	8382.2	0.0409017	0.105283
light	1	A	GlutamateC2C5m156	TMS	2	27526.6	0.134318	0.105283
light	1	A	GlutamateC2C5m156	TMS	3	3091.79	0.0150866	0.105283
light	1	A	GlutamateC2C5m156	TMS	4	3398.62	0.0165839	0.105283
light	1	B	GlutamateC2C5m156	TMS	0	75063.1	0.738146	0.132461
light	1	B	GlutamateC2C5m156	TMS	1	5998.57	0.0589881	0.132461
light	1	B	GlutamateC2C5m156	TMS	2	16431.8	0.161585	0.132461
light	1	B	GlutamateC2C5m156	TMS	3	1773.2	0.0174371	0.132461
light	1	B	GlutamateC2C5m156	TMS	4	2424.69	0.0238436	0.132461
light	1	C	GlutamateC2C5m156	TMS	0	164069	0.785813	0.109118
light	1	C	GlutamateC2C5m156	TMS	1	9381.85	0.0449345	0.109118
light	1	C	GlutamateC2C5m156	TMS	2	27857	0.133421	0.109118
light	1	C	GlutamateC2C5m156	TMS	3	3889.8	0.0186303	0.109118
light	1	C	GlutamateC2C5m156	TMS	4	3591.37	0.0172009	0.109118
light	1	D	GlutamateC2C5m156	TMS	0	160861	0.801308	0.103146
light	1	D	GlutamateC2C5m156	TMS	1	6440.39	0.032082	0.103146
light	1	D	GlutamateC2C5m156	TMS	2	27137.6	0.135183	0.103146
light	1	D	GlutamateC2C5m156	TMS	3	3126.93	0.0155764	0.103146
light	1	D	GlutamateC2C5m156	TMS	4	3182.14	0.0158515	0.103146
light	2	A	GlutamateC2C5m156	TMS	0	77347.8	0.73968	0.132979
light	2	A	GlutamateC2C5m156	TMS	1	5139.41	0.0491483	0.132979
light	2	A	GlutamateC2C5m156	TMS	2	17724.7	0.169501	0.132979
light	2	A	GlutamateC2C5m156	TMS	3	2396.24	0.0229153	0.132979
light	2	A	GlutamateC2C5m156	TMS	4	1961.21	0.0187552	0.132979
light	2	B	GlutamateC2C5m156	TMS	0	154388	0.739552	0.138664
light	2	B	GlutamateC2C5m156	TMS	1	8894.33	0.0426057	0.138664
light	2	B	GlutamateC2C5m156	TMS	2	34973.3	0.16753	0.138664
light	2	B	GlutamateC2C5m156	TMS	3	5064.72	0.0242611	0.138664
light	2	B	GlutamateC2C5m156	TMS	4	5438.56	0.0260519	0.138664
light	2	C	GlutamateC2C5m156	TMS	0	175023	0.757755	0.120344
light	2	C	GlutamateC2C5m156	TMS	1	12710.5	0.0550295	0.120344
light	2	C	GlutamateC2C5m156	TMS	2	34806.4	0.150693	0.120344
light	2	C	GlutamateC2C5m156	TMS	3	4880.2	0.0211287	0.120344
light	2	C	GlutamateC2C5m156	TMS	4	3555.49	0.0153934	0.120344
light	2	D	GlutamateC2C5m156	TMS	0	142243	0.755903	0.123897
light	2	D	GlutamateC2C5m156	TMS	1	8959.88	0.0476141	0.123897
light	2	D	GlutamateC2C5m156	TMS	2	29601.8	0.157308	0.123897
light	2	D	GlutamateC2C5m156	TMS	3	4391.59	0.0233376	0.123897
light	2	D	GlutamateC2C5m156	TMS	4	2980.08	0.0158366	0.123897
light	4	A	GlutamateC2C5m156	TMS	0	146875	0.703402	0.157855
light	4	A	GlutamateC2C5m156	TMS	1	11235.4	0.0538078	0.157855
light	4	A	GlutamateC2C5m156	TMS	2	37016	0.177275	0.157855
light	4	A	GlutamateC2C5m156	TMS	3	8143.35	0.0389996	0.157855
light	4	A	GlutamateC2C5m156	TMS	4	5536.64	0.0265157	0.157855
light	4	B	GlutamateC2C5m156	TMS	0	157116	0.686852	0.167164
light	4	B	GlutamateC2C5m156	TMS	1	12955.9	0.0566385	0.167164
light	4	B	GlutamateC2C5m156	TMS	2	43484.2	0.190096	0.167164
light	4	B	GlutamateC2C5m156	TMS	3	7738.57	0.0338301	0.167164
light	4	B	GlutamateC2C5m156	TMS	4	7453.35	0.0325833	0.167164
light	4	C	GlutamateC2C5m156	TMS	0	192950	0.721754	0.139671
light	4	C	GlutamateC2C5m156	TMS	1	19021.1	0.0711509	0.139671
light	4	C	GlutamateC2C5m156	TMS	2	41771.2	0.156251	0.139671
light	4	C	GlutamateC2C5m156	TMS	3	7577.15	0.0283433	0.139671
light	4	C	GlutamateC2C5m156	TMS	4	6015.27	0.0225009	0.139671
light	4	D	GlutamateC2C5m156	TMS	0	187118	0.751541	0.127285
light	4	D	GlutamateC2C5m156	TMS	1	13232.9	0.0531485	0.127285
light	4	D	GlutamateC2C5m156	TMS	2	37344.8	0.149992	0.127285
light	4	D	GlutamateC2C5m156	TMS	3	6291.52	0.0252693	0.127285
light	4	D	GlutamateC2C5m156	TMS	4	4991.99	0.0200498	0.127285
light	6	A	GlutamateC2C5m156	TMS	0	242039	0.671194	0.177148
light	6	A	GlutamateC2C5m156	TMS	1	21418.2	0.0593943	0.177148
light	6	A	GlutamateC2C5m156	TMS	2	68154.2	0.188997	0.177148
light	6	A	GlutamateC2C5m156	TMS	3	18195	0.0504562	0.177148
light	6	A	GlutamateC2C5m156	TMS	4	10803.3	0.0299583	0.177148
light	6	B	GlutamateC2C5m156	TMS	0	141052	0.636513	0.194131
light	6	B	GlutamateC2C5m156	TMS	1	16142.7	0.0728456	0.194131
light	6	B	GlutamateC2C5m156	TMS	2	45161	0.203794	0.194131
light	6	B	GlutamateC2C5m156	TMS	3	11368	0.0512995	0.194131
light	6	B	GlutamateC2C5m156	TMS	4	7877.52	0.0355481	0.194131
light	6	C	GlutamateC2C5m156	TMS	0	219063	0.681434	0.167998
light	6	C	GlutamateC2C5m156	TMS	1	20403.8	0.0634694	0.167998
light	6	C	GlutamateC2C5m156	TMS	2	59851.9	0.18618	0.167998
light	6	C	GlutamateC2C5m156	TMS	3	12699.2	0.0395031	0.167998
light	6	C	GlutamateC2C5m156	TMS	4	9455.81	0.0294139	0.167998
light	6	D	GlutamateC2C5m156	TMS	0	208015	0.695595	0.160965
light	6	D	GlutamateC2C5m156	TMS	1	17472.5	0.0584274	0.160965
light	6	D	GlutamateC2C5m156	TMS	2	54542	0.182386	0.160965
light	6	D	GlutamateC2C5m156	TMS	3	10078.7	0.0337027	0.160965
light	6	D	GlutamateC2C5m156	TMS	4	8938.03	0.0298884	0.160965
dark	0	A	GlutamateC2C5m246	2TMS	0	687008	0.996323	0.00123464
dark	0	A	GlutamateC2C5m246	2TMS	1	2245.14	0.00325598	0.00123464
dark	0	A	GlutamateC2C5m246	2TMS	2	0	0	0.00123464
dark	0	A	GlutamateC2C5m246	2TMS	3	0	0	0.00123464
dark	0	A	GlutamateC2C5m246	2TMS	4	290.051	0.000420642	0.00123464
dark	0	B	GlutamateC2C5m246	2TMS	0	486923	0.994589	0.00315215
dark	0	B	GlutamateC2C5m246	2TMS	1	0	0	0.00315215
dark	0	B	GlutamateC2C5m246	2TMS	2	1774.19	0.00362396	0.00315215
dark	0	B	GlutamateC2C5m246	2TMS	3	874.813	0.00178689	0.00315215
dark	0	B	GlutamateC2C5m246	2TMS	4	0	0	0.00315215
dark	0	C	GlutamateC2C5m246	2TMS	0	812460	0.99884	0.000981173
dark	0	C	GlutamateC2C5m246	2TMS	1	0	0	0.000981173
dark	0	C	GlutamateC2C5m246	2TMS	2	6.3978	7.86546e-06	0.000981173
dark	0	C	GlutamateC2C5m246	2TMS	3	570.555	0.000701441	0.000981173
dark	0	C	GlutamateC2C5m246	2TMS	4	366.976	0.00045116	0.000981173
dark	0	D	GlutamateC2C5m246	2TMS	0	618748	0.996577	0.00183882
dark	0	D	GlutamateC2C5m246	2TMS	1	26.81	4.31811e-05	0.00183882
dark	0	D	GlutamateC2C5m246	2TMS	2	1755.09	0.00282681	0.00183882
dark	0	D	GlutamateC2C5m246	2TMS	3	343.236	0.000552827	0.00183882
dark	0	D	GlutamateC2C5m246	2TMS	4	0	0	0.00183882
dark	0.5	A	GlutamateC2C5m246	2TMS	0	667463	0.923907	0.0376798
dark	0.5	A	GlutamateC2C5m246	2TMS	1	4735.95	0.00655554	0.0376798
dark	0.5	A	GlutamateC2C5m246	2TMS	2	47680.4	0.0659996	0.0376798
dark	0.5	A	GlutamateC2C5m246	2TMS	3	1434.31	0.00198538	0.0376798
dark	0.5	A	GlutamateC2C5m246	2TMS	4	1121.27	0.00155207	0.0376798
dark	0.5	B	GlutamateC2C5m246	2TMS	0	484477	0.897106	0.0490267
dark	0.5	B	GlutamateC2C5m246	2TMS	1	7237.29	0.0134013	0.0490267
dark	0.5	B	GlutamateC2C5m246	2TMS	2	46321.1	0.0857727	0.0490267
dark	0.5	B	GlutamateC2C5m246	2TMS	3	2009	0.00372007	0.0490267
dark	0.5	B	GlutamateC2C5m246	2TMS	4	0	0	0.0490267
dark	0.5	C	GlutamateC2C5m246	2TMS	0	398250	0.923669	0.0375157
dark	0.5	C	GlutamateC2C5m246	2TMS	1	3245.6	0.00752758	0.0375157
dark	0.5	C	GlutamateC2C5m246	2TMS	2	28244.8	0.0655088	0.0375157
dark	0.5	C	GlutamateC2C5m246	2TMS	3	716.3	0.00166133	0.0375157
dark	0.5	C	GlutamateC2C5m246	2TMS	4	704.284	0.00163346	0.0375157
dark	0.5	D	GlutamateC2C5m246	2TMS	0	667194	0.930879	0.0341645
dark	0.5	D	GlutamateC2C5m246	2TMS	1	2232.27	0.0031145	0.0341645
dark	0.5	D	GlutamateC2C5m246	2TMS	2	46213	0.0644771	0.0341645
dark	0.5	D	GlutamateC2C5m246	2TMS	3	1096.41	0.00152973	0.0341645
dark	0.5	D	GlutamateC2C5m246	2TMS	4	0	0	0.0341645
dark	1	A	GlutamateC2C5m246	2TMS	0	656600	0.889035	0.0549622
dark	1	A	GlutamateC2C5m246	2TMS	1	8216.19	0.0111247	0.0549622
dark	1	A	GlutamateC2C5m246	2TMS	2	67058.1	0.0907965	0.0549622
dark	1	A	GlutamateC2C5m246	2TMS	3	6679.27	0.00904371	0.0549622
dark	1	A	GlutamateC2C5m246	2TMS	4	0	0	0.0549622
dark	1	B	GlutamateC2C5m246	2TMS	0	446991	0.858299	0.0706124
dark	1	B	GlutamateC2C5m246	2TMS	1	8008.61	0.0153779	0.0706124
dark	1	B	GlutamateC2C5m246	2TMS	2	58275	0.111898	0.0706124
dark	1	B	GlutamateC2C5m246	2TMS	3	7512.54	0.0144253	0.0706124
dark	1	B	GlutamateC2C5m246	2TMS	4	0	0	0.0706124
dark	1	C	GlutamateC2C5m246	2TMS	0	374538	0.88873	0.0550467
dark	1	C	GlutamateC2C5m246	2TMS	1	5005.49	0.0118774	0.0550467
dark	1	C	GlutamateC2C5m246	2TMS	2	39013.2	0.0925733	0.0550467
dark	1	C	GlutamateC2C5m246	2TMS	3	1733.37	0.00411306	0.0550467
dark	1	C	GlutamateC2C5m246	2TMS	4	1140.38	0.00270596	0.0550467
dark	1	D	GlutamateC2C5m246	2TMS	0	484822	0.886873	0.0538951
dark	1	D	GlutamateC2C5m246	2TMS	1	7905.5	0.0144613	0.0538951
dark	1	D	GlutamateC2C5m246	2TMS	2	51865.8	0.0948768	0.0538951
dark	1	D	GlutamateC2C5m246	2TMS	3	2070.98	0.00378839	0.0538951
dark	1	D	GlutamateC2C5m246	2TMS	4	0	0	0.0538951
dark	2	A	GlutamateC2C5m246	2TMS	0	550087	0.840701	0.074056
dark	2	A	GlutamateC2C5m246	2TMS	1	23274.8	0.035571	0.074056
dark	2	A	GlutamateC2C5m246	2TMS	2	73025.3	0.111605	0.074056
dark	2	A	GlutamateC2C5m246	2TMS	3	7230.4	0.0110503	0.074056
dark	2	A	GlutamateC2C5m246	2TMS	4	702.166	0.00107312	0.074056
dark	2	B	GlutamateC2C5m246	2TMS	0	244053	0.818205	0.0907415
dark	2	B	GlutamateC2C5m246	2TMS	1	8402.31	0.0281694	0.0907415
dark	2	B	GlutamateC2C5m246	2TMS	2	37801.3	0.126732	0.0907415
dark	2	B	GlutamateC2C5m246	2TMS	3	7828.15	0.0262445	0.0907415
dark	2	B	GlutamateC2C5m246	2TMS	4	193.866	0.00064995	0.0907415
dark	2	C	GlutamateC2C5m246	2TMS	0	263830	0.856175	0.0662265
dark	2	C	GlutamateC2C5m246	2TMS	1	9732.15	0.0315825	0.0662265
dark	2	C	GlutamateC2C5m246	2TMS	2	32382.8	0.105088	0.0662265
dark	2	C	GlutamateC2C5m246	2TMS	3	1686.07	0.0054716	0.0662265
dark	2	C	GlutamateC2C5m246	2TMS	4	518.735	0.00168338	0.0662265
dark	2	D	GlutamateC2C5m246	2TMS	0	623993	0.854662	0.0661304
dark	2	D	GlutamateC2C5m246	2TMS	1	25504.9	0.0349332	0.0661304
dark	2	D	GlutamateC2C5m246	2TMS	2	74198.1	0.101627	0.0661304
dark	2	D	GlutamateC2C5m246	2TMS	3	6409.16	0.00877841	0.0661304
dark	2	D	GlutamateC2C5m246	2TMS	4	0	0	0.0661304
dark	4	A	GlutamateC2C5m246	2TMS	0	387165	0.77978	0.103304
dark	4	A	GlutamateC2C5m246	2TMS	1	28176	0.0567485	0.103304
dark	4	A	GlutamateC2C5m246	2TMS	2	66506.2	0.133948	0.103304
dark	4	A	GlutamateC2C5m246	2TMS	3	14658.6	0.0295235	0.103304
dark	4	A	GlutamateC2C5m246	2TMS	4	0	0	0.103304
dark	4	B	GlutamateC2C5m246	2TMS	0	493709	0.766324	0.112522
dark	4	B	GlutamateC2C5m246	2TMS	1	36408.5	0.0565125	0.112522
dark	4	B	GlutamateC2C5m246	2TMS	2	90929.4	0.141138	0.112522
dark	4	B	GlutamateC2C5m246	2TMS	3	21131.1	0.0327991	0.112522
dark	4	B	GlutamateC2C5m246	2TMS	4	2078.16	0.00322567	0.112522
dark	4	C	GlutamateC2C5m246	2TMS	0	453678	0.821149	0.0882969
dark	4	C	GlutamateC2C5m246	2TMS	1	18372.5	0.0332539	0.0882969
dark	4	C	GlutamateC2C5m246	2TMS	2	67295.3	0.121803	0.0882969
dark	4	C	GlutamateC2C5m246	2TMS	3	10413.2	0.0188476	0.0882969
dark	4	C	GlutamateC2C5m246	2TMS	4	2732.67	0.00494608	0.0882969
dark	4	D	GlutamateC2C5m246	2TMS	0	500979	0.813392	0.0865677
dark	4	D	GlutamateC2C5m246	2TMS	1	29470.5	0.0478485	0.0865677
dark	4	D	GlutamateC2C5m246	2TMS	2	73775.3	0.119782	0.0865677
dark	4	D	GlutamateC2C5m246	2TMS	3	10501.9	0.017051	0.0865677
dark	4	D	GlutamateC2C5m246	2TMS	4	1186.51	0.00192643	0.0865677
dark	6	A	GlutamateC2C5m246	2TMS	0	1.07395e+06	0.762855	0.116794
dark	6	A	GlutamateC2C5m246	2TMS	1	81363.3	0.0577947	0.116794
dark	6	A	GlutamateC2C5m246	2TMS	2	190397	0.135244	0.116794
dark	6	A	GlutamateC2C5m246	2TMS	3	52841.3	0.0375347	0.116794
dark	6	A	GlutamateC2C5m246	2TMS	4	9251.56	0.00657165	0.116794
dark	6	B	GlutamateC2C5m246	2TMS	0	724666	0.728035	0.134933
dark	6	B	GlutamateC2C5m246	2TMS	1	62776.8	0.0630686	0.134933
dark	6	B	GlutamateC2C5m246	2TMS	2	154985	0.155705	0.134933
dark	6	B	GlutamateC2C5m246	2TMS	3	47290.8	0.0475106	0.134933
dark	6	B	GlutamateC2C5m246	2TMS	4	5654.32	0.00568061	0.134933
dark	6	C	GlutamateC2C5m246	2TMS	0	484116	0.786634	0.104515
dark	6	C	GlutamateC2C5m246	2TMS	1	33276.2	0.05407	0.104515
dark	6	C	GlutamateC2C5m246	2TMS	2	73861.3	0.120016	0.104515
dark	6	C	GlutamateC2C5m246	2TMS	3	20409.5	0.0331631	0.104515
dark	6	C	GlutamateC2C5m246	2TMS	4	3764.46	0.00611683	0.104515
dark	6	D	GlutamateC2C5m246	2TMS	0	635502	0.779304	0.103593
dark	6	D	GlutamateC2C5m246	2TMS	1	52579.7	0.0644776	0.103593
dark	6	D	GlutamateC2C5m246	2TMS	2	100353	0.123061	0.103593
dark	6	D	GlutamateC2C5m246	2TMS	3	23533.7	0.0288589	0.103593
dark	6	D	GlutamateC2C5m246	2TMS	4	3505.88	0.0042992	0.103593
light	0	A	GlutamateC2C5m246	2TMS	0	687008	0.996323	0.00123464
light	0	A	GlutamateC2C5m246	2TMS	1	2245.14	0.00325598	0.00123464
light	0	A	GlutamateC2C5m246	2TMS	2	0	0	0.00123464
light	0	A	GlutamateC2C5m246	2TMS	3	0	0	0.00123464
light	0	A	GlutamateC2C5m246	2TMS	4	290.051	0.000420642	0.00123464
light	0	B	GlutamateC2C5m246	2TMS	0	486923	0.994589	0.00315215
light	0	B	GlutamateC2C5m246	2TMS	1	0	0	0.00315215
light	0	B	GlutamateC2C5m246	2TMS	2	1774.19	0.00362396	0.00315215
light	0	B	GlutamateC2C5m246	2TMS	3	874.813	0.00178689	0.00315215
light	0	B	GlutamateC2C5m246	2TMS	4	0	0	0.00315215
light	0	C	GlutamateC2C5m246	2TMS	0	812460	0.99884	0.000981173
light	0	C	GlutamateC2C5m246	2TMS	1	0	0	0.000981173
light	0	C	GlutamateC2C5m246	2TMS	2	6.3978	7.86546e-06	0.000981173
light	0	C	GlutamateC2C5m246	2TMS	3	570.555	0.000701441	0.000981173
light	0	C	GlutamateC2C5m246	2TMS	4	366.976	0.00045116	0.000981173
light	0	D	GlutamateC2C5m246	2TMS	0	618748	0.996577	0.00183882
light	0	D	GlutamateC2C5m246	2TMS	1	26.81	4.31811e-05	0.00183882
light	0	D	GlutamateC2C5m246	2TMS	2	1755.09	0.00282681	0.00183882
light	0	D	GlutamateC2C5m246	2TMS	3	343.236	0.000552827	0.00183882
light	0	D	GlutamateC2C5m246	2TMS	4	0	0	0.00183882
light	0.5	A	GlutamateC2C5m246	2TMS	0	664690	0.940536	0.0297338
light	0.5	A	GlutamateC2C5m246	2TMS	1	5934.15	0.00839682	0.0297338
light	0.5	A	GlutamateC2C5m246	2TMS	2	32030.6	0.0453233	0.0297338
light	0.5	A	GlutamateC2C5m246	2TMS	3	2178.81	0.00308301	0.0297338
light	0.5	A	GlutamateC2C5m246	2TMS	4	1880.34	0.00266068	0.0297338
light	0.5	B	GlutamateC2C5m246	2TMS	0	420352	0.924708	0.0371662
light	0.5	B	GlutamateC2C5m246	2TMS	1	5194.97	0.0114281	0.0371662
light	0.5	B	GlutamateC2C5m246	2TMS	2	25858.5	0.0568847	0.0371662
light	0.5	B	GlutamateC2C5m246	2TMS	3	2022.37	0.0044489	0.0371662
light	0.5	B	GlutamateC2C5m246	2TMS	4	1150.15	0.00253015	0.0371662
light	0.5	C	GlutamateC2C5m246	2TMS	0	728405	0.956895	0.0221794
light	0.5	C	GlutamateC2C5m246	2TMS	1	1292.76	0.00169828	0.0221794
light	0.5	C	GlutamateC2C5m246	2TMS	2	29474.6	0.0387203	0.0221794
light	0.5	C	GlutamateC2C5m246	2TMS	3	889.537	0.00116857	0.0221794
light	0.5	C	GlutamateC2C5m246	2TMS	4	1155.75	0.0015183	0.0221794
light	0.5	D	GlutamateC2C5m246	2TMS	0	742118	0.955422	0.0230283
light	0.5	D	GlutamateC2C5m246	2TMS	1	343.883	0.000442724	0.0230283
light	0.5	D	GlutamateC2C5m246	2TMS	2	32617.6	0.0419927	0.0230283
light	0.5	D	GlutamateC2C5m246	2TMS	3	687.404	0.000884982	0.0230283
light	0.5	D	GlutamateC2C5m246	2TMS	4	976.797	0.00125755	0.0230283
light	1	A	GlutamateC2C5m246	2TMS	0	555490	0.913225	0.0406947
light	1	A	GlutamateC2C5m246	2TMS	1	9590.42	0.0157667	0.0406947
light	1	A	GlutamateC2C5m246	2TMS	2	40484.7	0.0665569	0.0406947
light	1	A	GlutamateC2C5m246	2TMS	3	2376.87	0.00390758	0.0406947
light	1	A	GlutamateC2C5m246	2TMS	4	330.848	0.000543915	0.0406947
light	1	B	GlutamateC2C5m246	2TMS	0	244365	0.889293	0.0531807
light	1	B	GlutamateC2C5m246	2TMS	1	5326.98	0.019386	0.0531807
light	1	B	GlutamateC2C5m246	2TMS	2	22848	0.0831486	0.0531807
light	1	B	GlutamateC2C5m246	2TMS	3	1552.62	0.0056503	0.0531807
light	1	B	GlutamateC2C5m246	2TMS	4	693.057	0.00252217	0.0531807
light	1	C	GlutamateC2C5m246	2TMS	0	572534	0.913645	0.0411188
light	1	C	GlutamateC2C5m246	2TMS	1	9835.76	0.0156958	0.0411188
light	1	C	GlutamateC2C5m246	2TMS	2	41137.6	0.0656469	0.0411188
light	1	C	GlutamateC2C5m246	2TMS	3	1607.08	0.00256456	0.0411188
light	1	C	GlutamateC2C5m246	2TMS	4	1534	0.00244794	0.0411188
light	1	D	GlutamateC2C5m246	2TMS	0	540860	0.929429	0.0349184
light	1	D	GlutamateC2C5m246	2TMS	1	6947.77	0.0119392	0.0349184
light	1	D	GlutamateC2C5m246	2TMS	2	30296.7	0.0520627	0.0349184
light	1	D	GlutamateC2C5m246	2TMS	3	1552.43	0.00266774	0.0349184
light	1	D	GlutamateC2C5m246	2TMS	4	2270.33	0.00390139	0.0349184
light	2	A	GlutamateC2C5m246	2TMS	0	263211	0.868127	0.065376
light	2	A	GlutamateC2C5m246	2TMS	1	5635.69	0.0185877	0.065376
light	2	A	GlutamateC2C5m246	2TMS	2	29978.5	0.0988753	0.065376
light	2	A	GlutamateC2C5m246	2TMS	3	3782.1	0.0124742	0.065376
light	2	A	GlutamateC2C5m246	2TMS	4	586.935	0.00193584	0.065376
light	2	B	GlutamateC2C5m246	2TMS	0	544390	0.855951	0.0728957
light	2	B	GlutamateC2C5m246	2TMS	1	16669.6	0.0262098	0.0728957
light	2	B	GlutamateC2C5m246	2TMS	2	60530.2	0.0951724	0.0728957
light	2	B	GlutamateC2C5m246	2TMS	3	9946.98	0.0156398	0.0728957
light	2	B	GlutamateC2C5m246	2TMS	4	4469.37	0.00702725	0.0728957
light	2	C	GlutamateC2C5m246	2TMS	0	616914	0.878611	0.0578201
light	2	C	GlutamateC2C5m246	2TMS	1	15926.5	0.0226825	0.0578201
light	2	C	GlutamateC2C5m246	2TMS	2	63718.5	0.0907481	0.0578201
light	2	C	GlutamateC2C5m246	2TMS	3	3323.67	0.00473358	0.0578201
light	2	C	GlutamateC2C5m246	2TMS	4	2264.59	0.00322523	0.0578201
light	2	D	GlutamateC2C5m246	2TMS	0	494758	0.881184	0.057629
light	2	D	GlutamateC2C5m246	2TMS	1	13299.9	0.0236877	0.057629
light	2	D	GlutamateC2C5m246	2TMS	2	47102.4	0.0838914	0.057629
light	2	D	GlutamateC2C5m246	2TMS	3	3313.39	0.00590129	0.057629
light	2	D	GlutamateC2C5m246	2TMS	4	2995.66	0.0053354	0.057629
light	4	A	GlutamateC2C5m246	2TMS	0	512672	0.818101	0.0973154
light	4	A	GlutamateC2C5m246	2TMS	1	13689.4	0.021845	0.0973154
light	4	A	GlutamateC2C5m246	2TMS	2	77726.9	0.124034	0.0973154
light	4	A	GlutamateC2C5m246	2TMS	3	15498.7	0.0247323	0.0973154
light	4	A	GlutamateC2C5m246	2TMS	4	7073.81	0.0112881	0.0973154
light	4	B	GlutamateC2C5m246	2TMS	0	542246	0.780064	0.11426
light	4	B	GlutamateC2C5m246	2TMS	1	27944.9	0.040201	0.11426
light	4	B	GlutamateC2C5m246	2TMS	2	95861.7	0.137905	0.11426
light	4	B	GlutamateC2C5m246	2TMS	3	18276.8	0.0262926	0.11426
light	4	B	GlutamateC2C5m246	2TMS	4	10800.9	0.0155379	0.11426
light	4	C	GlutamateC2C5m246	2TMS	0	673314	0.837483	0.0812533
light	4	C	GlutamateC2C5m246	2TMS	1	24053.5	0.0299182	0.0812533
light	4	C	GlutamateC2C5m246	2TMS	2	88932.3	0.110616	0.0812533
light	4	C	GlutamateC2C5m246	2TMS	3	11311.1	0.014069	0.0812533
light	4	C	GlutamateC2C5m246	2TMS	4	6362.56	0.0079139	0.0812533
light	4	D	GlutamateC2C5m246	2TMS	0	686575	0.861274	0.0677086
light	4	D	GlutamateC2C5m246	2TMS	1	21851	0.027411	0.0677086
light	4	D	GlutamateC2C5m246	2TMS	2	76789.7	0.0963289	0.0677086
light	4	D	GlutamateC2C5m246	2TMS	3	7316.85	0.00917862	0.0677086
light	4	D	GlutamateC2C5m246	2TMS	4	4629.46	0.00580743	0.0677086
light	6	A	GlutamateC2C5m246	2TMS	0	857625	0.760511	0.123695
light	6	A	GlutamateC2C5m246	2TMS	1	52988.5	0.0469883	0.123695
light	6	A	GlutamateC2C5m246	2TMS	2	163192	0.144713	0.123695
light	6	A	GlutamateC2C5m246	2TMS	3	36972	0.0327854	0.123695
light	6	A	GlutamateC2C5m246	2TMS	4	16918.4	0.0150026	0.123695
light	6	B	GlutamateC2C5m246	2TMS	0	513285	0.753217	0.131829
light	6	B	GlutamateC2C5m246	2TMS	1	23805.5	0.0349331	0.131829
light	6	B	GlutamateC2C5m246	2TMS	2	109491	0.160672	0.131829
light	6	B	GlutamateC2C5m246	2TMS	3	22945.4	0.0336711	0.131829
light	6	B	GlutamateC2C5m246	2TMS	4	11929.9	0.0175064	0.131829
light	6	C	GlutamateC2C5m246	2TMS	0	768213	0.789686	0.109899
light	6	C	GlutamateC2C5m246	2TMS	1	32948.7	0.0338697	0.109899
light	6	C	GlutamateC2C5m246	2TMS	2	130841	0.134499	0.109899
light	6	C	GlutamateC2C5m246	2TMS	3	30205.5	0.0310498	0.109899
light	6	C	GlutamateC2C5m246	2TMS	4	10598.9	0.0108951	0.109899
light	6	D	GlutamateC2C5m246	2TMS	0	724019	0.809655	0.0954413
light	6	D	GlutamateC2C5m246	2TMS	1	32593.4	0.0364485	0.0954413
light	6	D	GlutamateC2C5m246	2TMS	2	112152	0.125417	0.0954413
light	6	D	GlutamateC2C5m246	2TMS	3	17378.2	0.0194337	0.0954413
light	6	D	GlutamateC2C5m246	2TMS	4	8088.51	0.0090452	0.0954413
dark	0	A	GlycineC1C2	2TMSMINUSCH3	0	862.146	0.587032	0.240327
dark	0	A	GlycineC1C2	2TMSMINUSCH3	1	507.098	0.345282	0.240327
dark	0	A	GlycineC1C2	2TMSMINUSCH3	2	99.407	0.0676859	0.240327
dark	0	B	GlycineC1C2	2TMSMINUSCH3	0	606.827	0.530589	0.398416
dark	0	B	GlycineC1C2	2TMSMINUSCH3	1	162.391	0.141989	0.398416
dark	0	B	GlycineC1C2	2TMSMINUSCH3	2	374.467	0.327422	0.398416
dark	0	C	GlycineC1C2	2TMSMINUSCH3	0	1184.94	0.836057	0.163943
dark	0	C	GlycineC1C2	2TMSMINUSCH3	1	0	0	0.163943
dark	0	C	GlycineC1C2	2TMSMINUSCH3	2	232.357	0.163943	0.163943
dark	0	D	GlycineC1C2	2TMSMINUSCH3	0	957.759	0.880894	0.0977365
dark	0	D	GlycineC1C2	2TMSMINUSCH3	1	46.4682	0.0427389	0.0977365
dark	0	D	GlycineC1C2	2TMSMINUSCH3	2	83.0307	0.076367	0.0977365
dark	0.5	A	GlycineC1C2	2TMSMINUSCH3	0	449.122	0.684489	0.179017
dark	0.5	A	GlycineC1C2	2TMSMINUSCH3	1	179.118	0.272987	0.179017
dark	0.5	A	GlycineC1C2	2TMSMINUSCH3	2	27.9017	0.0425239	0.179017
dark	0.5	B	GlycineC1C2	2TMSMINUSCH3	0	844.484	1	0
dark	0.5	B	GlycineC1C2	2TMSMINUSCH3	1	0	0	0
dark	0.5	B	GlycineC1C2	2TMSMINUSCH3	2	0	0	0
dark	0.5	C	GlycineC1C2	2TMSMINUSCH3	0	564.68	0.773148	0.209515
dark	0.5	C	GlycineC1C2	2TMSMINUSCH3	1	25.3242	0.0346734	0.209515
dark	0.5	C	GlycineC1C2	2TMSMINUSCH3	2	140.36	0.192178	0.209515
dark	0.5	D	GlycineC1C2	2TMSMINUSCH3	0	1146.79	0.670109	0.263721
dark	0.5	D	GlycineC1C2	2TMSMINUSCH3	1	226.484	0.132342	0.263721
dark	0.5	D	GlycineC1C2	2TMSMINUSCH3	2	338.077	0.19755	0.263721
dark	1	A	GlycineC1C2	2TMSMINUSCH3	0	779.413	0.896548	0.103452
dark	1	A	GlycineC1C2	2TMSMINUSCH3	1	0	0	0.103452
dark	1	A	GlycineC1C2	2TMSMINUSCH3	2	89.9359	0.103452	0.103452
dark	1	B	GlycineC1C2	2TMSMINUSCH3	0	1109.52	0.928589	0.0714112
dark	1	B	GlycineC1C2	2TMSMINUSCH3	1	0	0	0.0714112
dark	1	B	GlycineC1C2	2TMSMINUSCH3	2	85.3255	0.0714112	0.0714112
dark	1	C	GlycineC1C2	2TMSMINUSCH3	0	952.044	0.880227	0.0598863
dark	1	C	GlycineC1C2	2TMSMINUSCH3	1	129.545	0.119773	0.0598863
dark	1	C	GlycineC1C2	2TMSMINUSCH3	2	0	0	0.0598863
dark	1	D	GlycineC1C2	2TMSMINUSCH3	0	4349.69	0.844341	0.111269
dark	1	D	GlycineC1C2	2TMSMINUSCH3	1	457.355	0.0887796	0.111269
dark	1	D	GlycineC1C2	2TMSMINUSCH3	2	344.535	0.0668795	0.111269
dark	2	A	GlycineC1C2	2TMSMINUSCH3	0	738.291	0.72246	0.1731
dark	2	A	GlycineC1C2	2TMSMINUSCH3	1	213.457	0.20888	0.1731
dark	2	A	GlycineC1C2	2TMSMINUSCH3	2	70.1645	0.06866	0.1731
dark	2	B	GlycineC1C2	2TMSMINUSCH3	0	602.113	1	0
dark	2	B	GlycineC1C2	2TMSMINUSCH3	1	0	0	0
dark	2	B	GlycineC1C2	2TMSMINUSCH3	2	0	0	0
dark	2	C	GlycineC1C2	2TMSMINUSCH3	0	394.448	0.577528	0.211236
dark	2	C	GlycineC1C2	2TMSMINUSCH3	1	288.546	0.422472	0.211236
dark	2	C	GlycineC1C2	2TMSMINUSCH3	2	0	0	0.211236
dark	2	D	GlycineC1C2	2TMSMINUSCH3	0	1601.23	0.95068	0.0493199
dark	2	D	GlycineC1C2	2TMSMINUSCH3	1	0	0	0.0493199
dark	2	D	GlycineC1C2	2TMSMINUSCH3	2	83.0692	0.0493199	0.0493199
dark	4	A	GlycineC1C2	2TMSMINUSCH3	0	559.367	0.876011	0.0887077
dark	4	A	GlycineC1C2	2TMSMINUSCH3	1	45.0567	0.0705622	0.0887077
dark	4	A	GlycineC1C2	2TMSMINUSCH3	2	34.115	0.0534266	0.0887077
dark	4	B	GlycineC1C2	2TMSMINUSCH3	0	977.762	0.787087	0.12334
dark	4	B	GlycineC1C2	2TMSMINUSCH3	1	222.543	0.179145	0.12334
dark	4	B	GlycineC1C2	2TMSMINUSCH3	2	41.9485	0.0337681	0.12334
dark	4	C	GlycineC1C2	2TMSMINUSCH3	0	819.818	0.82949	0.0852552
dark	4	C	GlycineC1C2	2TMSMINUSCH3	1	168.522	0.17051	0.0852552
dark	4	C	GlycineC1C2	2TMSMINUSCH3	2	0	0	0.0852552
dark	4	D	GlycineC1C2	2TMSMINUSCH3	0	623.5	0.604788	0.254681
dark	4	D	GlycineC1C2	2TMSMINUSCH3	1	289.759	0.281063	0.254681
dark	4	D	GlycineC1C2	2TMSMINUSCH3	2	117.682	0.11415	0.254681
dark	6	A	GlycineC1C2	2TMSMINUSCH3	0	1264.07	0.85822	0.130953
dark	6	A	GlycineC1C2	2TMSMINUSCH3	1	31.8949	0.0216545	0.130953
dark	6	A	GlycineC1C2	2TMSMINUSCH3	2	176.932	0.120125	0.130953
dark	6	B	GlycineC1C2	2TMSMINUSCH3	0	1576.5	0.972534	0.0137329
dark	6	B	GlycineC1C2	2TMSMINUSCH3	1	44.5225	0.0274658	0.0137329
dark	6	B	GlycineC1C2	2TMSMINUSCH3	2	0	0	0.0137329
dark	6	C	GlycineC1C2	2TMSMINUSCH3	0	1088.19	0.891082	0.054459
dark	6	C	GlycineC1C2	2TMSMINUSCH3	1	133.011	0.108918	0.054459
dark	6	C	GlycineC1C2	2TMSMINUSCH3	2	0	0	0.054459
dark	6	D	GlycineC1C2	2TMSMINUSCH3	0	857.875	0.838641	0.140712
dark	6	D	GlycineC1C2	2TMSMINUSCH3	1	42.2419	0.0412948	0.140712
dark	6	D	GlycineC1C2	2TMSMINUSCH3	2	122.818	0.120064	0.140712
light	0	A	GlycineC1C2	2TMSMINUSCH3	0	862.146	0.587032	0.240327
light	0	A	GlycineC1C2	2TMSMINUSCH3	1	507.098	0.345282	0.240327
light	0	A	GlycineC1C2	2TMSMINUSCH3	2	99.407	0.0676859	0.240327
light	0	B	GlycineC1C2	2TMSMINUSCH3	0	606.827	0.530589	0.398416
light	0	B	GlycineC1C2	2TMSMINUSCH3	1	162.391	0.141989	0.398416
light	0	B	GlycineC1C2	2TMSMINUSCH3	2	374.467	0.327422	0.398416
light	0	C	GlycineC1C2	2TMSMINUSCH3	0	1184.94	0.836057	0.163943
light	0	C	GlycineC1C2	2TMSMINUSCH3	1	0	0	0.163943
light	0	C	GlycineC1C2	2TMSMINUSCH3	2	232.357	0.163943	0.163943
light	0	D	GlycineC1C2	2TMSMINUSCH3	0	957.759	0.880894	0.0977365
light	0	D	GlycineC1C2	2TMSMINUSCH3	1	46.4682	0.0427389	0.0977365
light	0	D	GlycineC1C2	2TMSMINUSCH3	2	83.0307	0.076367	0.0977365
light	0.5	A	GlycineC1C2	2TMSMINUSCH3	0	3225.14	0.790604	0.171976
light	0.5	A	GlycineC1C2	2TMSMINUSCH3	1	305.293	0.0748387	0.171976
light	0.5	A	GlycineC1C2	2TMSMINUSCH3	2	548.904	0.134557	0.171976
light	0.5	B	GlycineC1C2	2TMSMINUSCH3	0	5223.47	0.819644	0.125417
light	0.5	B	GlycineC1C2	2TMSMINUSCH3	1	700.24	0.109879	0.125417
light	0.5	B	GlycineC1C2	2TMSMINUSCH3	2	449.142	0.0704775	0.125417
light	0.5	C	GlycineC1C2	2TMSMINUSCH3	0	4676.74	0.794325	0.159565
light	0.5	C	GlycineC1C2	2TMSMINUSCH3	1	542.968	0.0922209	0.159565
light	0.5	C	GlycineC1C2	2TMSMINUSCH3	2	667.986	0.113455	0.159565
light	0.5	D	GlycineC1C2	2TMSMINUSCH3	0	8148.78	0.843388	0.110601
light	0.5	D	GlycineC1C2	2TMSMINUSCH3	1	889.115	0.0920223	0.110601
light	0.5	D	GlycineC1C2	2TMSMINUSCH3	2	624.068	0.0645902	0.110601
light	1	A	GlycineC1C2	2TMSMINUSCH3	0	2970.9	0.961147	0.0200491
light	1	A	GlycineC1C2	2TMSMINUSCH3	1	116.247	0.0376084	0.0200491
light	1	A	GlycineC1C2	2TMSMINUSCH3	2	3.84783	0.00124485	0.0200491
light	1	B	GlycineC1C2	2TMSMINUSCH3	0	2571.94	0.647142	0.220265
light	1	B	GlycineC1C2	2TMSMINUSCH3	1	1053.94	0.265187	0.220265
light	1	B	GlycineC1C2	2TMSMINUSCH3	2	348.431	0.0876709	0.220265
light	1	C	GlycineC1C2	2TMSMINUSCH3	0	2350.95	0.726076	0.179484
light	1	C	GlycineC1C2	2TMSMINUSCH3	1	611.57	0.188879	0.179484
light	1	C	GlycineC1C2	2TMSMINUSCH3	2	275.363	0.0850441	0.179484
light	1	D	GlycineC1C2	2TMSMINUSCH3	0	4111.16	0.942343	0.0288283
light	1	D	GlycineC1C2	2TMSMINUSCH3	1	251.538	0.0576565	0.0288283
light	1	D	GlycineC1C2	2TMSMINUSCH3	2	0	0	0.0288283
light	2	A	GlycineC1C2	2TMSMINUSCH3	0	1597.39	0.978968	0.010516
light	2	A	GlycineC1C2	2TMSMINUSCH3	1	34.3179	0.0210319	0.010516
light	2	A	GlycineC1C2	2TMSMINUSCH3	2	0	0	0.010516
light	2	B	GlycineC1C2	2TMSMINUSCH3	0	3603.21	0.849275	0.116254
light	2	B	GlycineC1C2	2TMSMINUSCH3	1	292.492	0.0689404	0.116254
light	2	B	GlycineC1C2	2TMSMINUSCH3	2	346.985	0.0817842	0.116254
light	2	C	GlycineC1C2	2TMSMINUSCH3	0	2642.79	0.837011	0.0814943
light	2	C	GlycineC1C2	2TMSMINUSCH3	1	514.622	0.162989	0.0814943
light	2	C	GlycineC1C2	2TMSMINUSCH3	2	0	0	0.0814943
light	2	D	GlycineC1C2	2TMSMINUSCH3	0	2956.25	0.794702	0.131483
light	2	D	GlycineC1C2	2TMSMINUSCH3	1	549.172	0.147629	0.131483
light	2	D	GlycineC1C2	2TMSMINUSCH3	2	214.525	0.0576689	0.131483
light	4	A	GlycineC1C2	2TMSMINUSCH3	0	2530.55	0.85241	0.0910816
light	4	A	GlycineC1C2	2TMSMINUSCH3	1	335.511	0.113016	0.0910816
light	4	A	GlycineC1C2	2TMSMINUSCH3	2	102.638	0.0345735	0.0910816
light	4	B	GlycineC1C2	2TMSMINUSCH3	0	2734.28	0.704928	0.187325
light	4	B	GlycineC1C2	2TMSMINUSCH3	1	835.86	0.215494	0.187325
light	4	B	GlycineC1C2	2TMSMINUSCH3	2	308.668	0.079578	0.187325
light	4	C	GlycineC1C2	2TMSMINUSCH3	0	2629.09	0.872752	0.0698854
light	4	C	GlycineC1C2	2TMSMINUSCH3	1	345.601	0.114726	0.0698854
light	4	C	GlycineC1C2	2TMSMINUSCH3	2	37.7235	0.0125227	0.0698854
light	4	D	GlycineC1C2	2TMSMINUSCH3	0	5695.8	0.813122	0.143435
light	4	D	GlycineC1C2	2TMSMINUSCH3	1	608.618	0.0868852	0.143435
light	4	D	GlycineC1C2	2TMSMINUSCH3	2	700.432	0.0999924	0.143435
light	6	A	GlycineC1C2	2TMSMINUSCH3	0	2696.17	0.760422	0.198012
light	6	A	GlycineC1C2	2TMSMINUSCH3	1	294.755	0.083132	0.198012
light	6	A	GlycineC1C2	2TMSMINUSCH3	2	554.697	0.156446	0.198012
light	6	B	GlycineC1C2	2TMSMINUSCH3	0	1857.09	0.68554	0.213047
light	6	B	GlycineC1C2	2TMSMINUSCH3	1	549.442	0.202826	0.213047
light	6	B	GlycineC1C2	2TMSMINUSCH3	2	302.411	0.111634	0.213047
light	6	C	GlycineC1C2	2TMSMINUSCH3	0	2069.75	0.754442	0.168639
light	6	C	GlycineC1C2	2TMSMINUSCH3	1	422.045	0.153839	0.168639
light	6	C	GlycineC1C2	2TMSMINUSCH3	2	251.625	0.0917192	0.168639
light	6	D	GlycineC1C2	2TMSMINUSCH3	0	3927.19	0.718213	0.207896
light	6	D	GlycineC1C2	2TMSMINUSCH3	1	808.072	0.147782	0.207896
light	6	D	GlycineC1C2	2TMSMINUSCH3	2	732.737	0.134005	0.207896
dark	0	A	GlycineC2m100	TMS	0	3251.78	1	0
dark	0	A	GlycineC2m100	TMS	1	0	0	0
dark	0	B	GlycineC2m100	TMS	0	2592.08	1	0
dark	0	B	GlycineC2m100	TMS	1	0	0	0
dark	0	C	GlycineC2m100	TMS	0	2947.77	0.983413	0.0165867
dark	0	C	GlycineC2m100	TMS	1	49.7182	0.0165867	0.0165867
dark	0	D	GlycineC2m100	TMS	0	3258.12	0.889666	0.110334
dark	0	D	GlycineC2m100	TMS	1	404.063	0.110334	0.110334
dark	0.5	A	GlycineC2m100	TMS	0	2382.13	0.966839	0.0331611
dark	0.5	A	GlycineC2m100	TMS	1	81.7034	0.0331611	0.0331611
dark	0.5	B	GlycineC2m100	TMS	0	1293.71	0.94874	0.0512603
dark	0.5	B	GlycineC2m100	TMS	1	69.899	0.0512603	0.0512603
dark	0.5	C	GlycineC2m100	TMS	0	2294.31	0.956183	0.0438165
dark	0.5	C	GlycineC2m100	TMS	1	105.135	0.0438165	0.0438165
dark	0.5	D	GlycineC2m100	TMS	0	3698.04	0.947187	0.0528127
dark	0.5	D	GlycineC2m100	TMS	1	206.193	0.0528127	0.0528127
dark	1	A	GlycineC2m100	TMS	0	2242.85	0.944501	0.0554994
dark	1	A	GlycineC2m100	TMS	1	131.791	0.0554994	0.0554994
dark	1	B	GlycineC2m100	TMS	0	1669.45	1	0
dark	1	B	GlycineC2m100	TMS	1	0	0	0
dark	1	C	GlycineC2m100	TMS	0	3221.58	1	0
dark	1	C	GlycineC2m100	TMS	1	0	0	0
dark	1	D	GlycineC2m100	TMS	0	15495.2	0.943626	0.0563743
dark	1	D	GlycineC2m100	TMS	1	925.719	0.0563743	0.0563743
dark	2	A	GlycineC2m100	TMS	0	1792.77	0.948239	0.0517608
dark	2	A	GlycineC2m100	TMS	1	97.8605	0.0517608	0.0517608
dark	2	B	GlycineC2m100	TMS	0	1636.97	0.945111	0.0548889
dark	2	B	GlycineC2m100	TMS	1	95.0695	0.0548889	0.0548889
dark	2	C	GlycineC2m100	TMS	0	2210.22	1	0
dark	2	C	GlycineC2m100	TMS	1	0	0	0
dark	2	D	GlycineC2m100	TMS	0	5070.61	0.975687	0.024313
dark	2	D	GlycineC2m100	TMS	1	126.354	0.024313	0.024313
dark	4	A	GlycineC2m100	TMS	0	1666.24	0.930157	0.0698433
dark	4	A	GlycineC2m100	TMS	1	125.114	0.0698433	0.0698433
dark	4	B	GlycineC2m100	TMS	0	2488.65	1	0
dark	4	B	GlycineC2m100	TMS	1	0	0	0
dark	4	C	GlycineC2m100	TMS	0	2203.01	1	0
dark	4	C	GlycineC2m100	TMS	1	0	0	0
dark	4	D	GlycineC2m100	TMS	0	3425.53	1	0
dark	4	D	GlycineC2m100	TMS	1	0	0	0
dark	6	A	GlycineC2m100	TMS	0	3205.18	0.995273	0.0047274
dark	6	A	GlycineC2m100	TMS	1	15.2241	0.0047274	0.0047274
dark	6	B	GlycineC2m100	TMS	0	4390.42	0.997064	0.00293603
dark	6	B	GlycineC2m100	TMS	1	12.9284	0.00293603	0.00293603
dark	6	C	GlycineC2m100	TMS	0	2262.25	1	0
dark	6	C	GlycineC2m100	TMS	1	0	0	0
dark	6	D	GlycineC2m100	TMS	0	2878.46	0.88363	0.11637
dark	6	D	GlycineC2m100	TMS	1	379.079	0.11637	0.11637
light	0	A	GlycineC2m100	TMS	0	3251.78	1	0
light	0	A	GlycineC2m100	TMS	1	0	0	0
light	0	B	GlycineC2m100	TMS	0	2592.08	1	0
light	0	B	GlycineC2m100	TMS	1	0	0	0
light	0	C	GlycineC2m100	TMS	0	2947.77	0.983413	0.0165867
light	0	C	GlycineC2m100	TMS	1	49.7182	0.0165867	0.0165867
light	0	D	GlycineC2m100	TMS	0	3258.12	0.889666	0.110334
light	0	D	GlycineC2m100	TMS	1	404.063	0.110334	0.110334
light	0.5	A	GlycineC2m100	TMS	0	10299.1	0.934679	0.0653206
light	0.5	A	GlycineC2m100	TMS	1	719.762	0.0653206	0.0653206
light	0.5	B	GlycineC2m100	TMS	0	15892.7	0.899325	0.100675
light	0.5	B	GlycineC2m100	TMS	1	1779.1	0.100675	0.100675
light	0.5	C	GlycineC2m100	TMS	0	15536.7	0.927617	0.0723833
light	0.5	C	GlycineC2m100	TMS	1	1212.35	0.0723833	0.0723833
light	0.5	D	GlycineC2m100	TMS	0	24521	0.939289	0.0607113
light	0.5	D	GlycineC2m100	TMS	1	1584.93	0.0607113	0.0607113
light	1	A	GlycineC2m100	TMS	0	8580.17	1	0
light	1	A	GlycineC2m100	TMS	1	0	0	0
light	1	B	GlycineC2m100	TMS	0	9783.03	0.904775	0.0952248
light	1	B	GlycineC2m100	TMS	1	1029.63	0.0952248	0.0952248
light	1	C	GlycineC2m100	TMS	0	8757.19	0.917234	0.0827662
light	1	C	GlycineC2m100	TMS	1	790.202	0.0827662	0.0827662
light	1	D	GlycineC2m100	TMS	0	11302.4	0.906661	0.0933387
light	1	D	GlycineC2m100	TMS	1	1163.56	0.0933387	0.0933387
light	2	A	GlycineC2m100	TMS	0	4435.35	0.915931	0.0840693
light	2	A	GlycineC2m100	TMS	1	407.102	0.0840693	0.0840693
light	2	B	GlycineC2m100	TMS	0	12191.6	0.925968	0.0740319
light	2	B	GlycineC2m100	TMS	1	974.725	0.0740319	0.0740319
light	2	C	GlycineC2m100	TMS	0	10216.3	0.997782	0.00221774
light	2	C	GlycineC2m100	TMS	1	22.7076	0.00221774	0.00221774
light	2	D	GlycineC2m100	TMS	0	9101.83	0.941403	0.0585966
light	2	D	GlycineC2m100	TMS	1	566.533	0.0585966	0.0585966
light	4	A	GlycineC2m100	TMS	0	7038.58	0.926567	0.0734334
light	4	A	GlycineC2m100	TMS	1	557.831	0.0734334	0.0734334
light	4	B	GlycineC2m100	TMS	0	10444.2	0.886782	0.113218
light	4	B	GlycineC2m100	TMS	1	1333.45	0.113218	0.113218
light	4	C	GlycineC2m100	TMS	0	10406.1	0.935622	0.0643778
light	4	C	GlycineC2m100	TMS	1	716.018	0.0643778	0.0643778
light	4	D	GlycineC2m100	TMS	0	16166.3	0.904282	0.0957179
light	4	D	GlycineC2m100	TMS	1	1711.2	0.0957179	0.0957179
light	6	A	GlycineC2m100	TMS	0	9369.69	0.90694	0.0930601
light	6	A	GlycineC2m100	TMS	1	961.413	0.0930601	0.0930601
light	6	B	GlycineC2m100	TMS	0	7428.6	0.915815	0.084185
light	6	B	GlycineC2m100	TMS	1	682.863	0.084185	0.084185
light	6	C	GlycineC2m100	TMS	0	7844.56	0.940994	0.0590059
light	6	C	GlycineC2m100	TMS	1	491.9	0.0590059	0.0590059
light	6	D	GlycineC2m100	TMS	0	15111.5	0.927283	0.072717
light	6	D	GlycineC2m100	TMS	1	1185.04	0.072717	0.072717
dark	0	A	GlycineC2m174	2TMS	0	18161.5	1	0
dark	0	A	GlycineC2m174	2TMS	1	0	0	0
dark	0	B	GlycineC2m174	2TMS	0	17642.2	0.999299	0.000700918
dark	0	B	GlycineC2m174	2TMS	1	12.3744	0.000700918	0.000700918
dark	0	C	GlycineC2m174	2TMS	0	22464.1	1	0
dark	0	C	GlycineC2m174	2TMS	1	0	0	0
dark	0	D	GlycineC2m174	2TMS	0	22537.1	1	0
dark	0	D	GlycineC2m174	2TMS	1	0	0	0
dark	0.5	A	GlycineC2m174	2TMS	0	14642.7	1	0
dark	0.5	A	GlycineC2m174	2TMS	1	0	0	0
dark	0.5	B	GlycineC2m174	2TMS	0	12436.2	1	0
dark	0.5	B	GlycineC2m174	2TMS	1	0	0	0
dark	0.5	C	GlycineC2m174	2TMS	0	14177.6	1	0
dark	0.5	C	GlycineC2m174	2TMS	1	0	0	0
dark	0.5	D	GlycineC2m174	2TMS	0	25733.9	0.999411	0.000588593
dark	0.5	D	GlycineC2m174	2TMS	1	15.1557	0.000588593	0.000588593
dark	1	A	GlycineC2m174	2TMS	0	12556.7	1	0
dark	1	A	GlycineC2m174	2TMS	1	0	0	0
dark	1	B	GlycineC2m174	2TMS	0	12095.7	1	0
dark	1	B	GlycineC2m174	2TMS	1	0	0	0
dark	1	C	GlycineC2m174	2TMS	0	13670.8	1	0
dark	1	C	GlycineC2m174	2TMS	1	0	0	0
dark	1	D	GlycineC2m174	2TMS	0	105230	1	0
dark	1	D	GlycineC2m174	2TMS	1	0	0	0
dark	2	A	GlycineC2m174	2TMS	0	14335.7	1	0
dark	2	A	GlycineC2m174	2TMS	1	0	0	0
dark	2	B	GlycineC2m174	2TMS	0	11292	1	0
dark	2	B	GlycineC2m174	2TMS	1	0	0	0
dark	2	C	GlycineC2m174	2TMS	0	11782.5	0.949967	0.050033
dark	2	C	GlycineC2m174	2TMS	1	620.562	0.050033	0.050033
dark	2	D	GlycineC2m174	2TMS	0	28286	1	0
dark	2	D	GlycineC2m174	2TMS	1	0	0	0
dark	4	A	GlycineC2m174	2TMS	0	8971.56	0.999045	0.000955059
dark	4	A	GlycineC2m174	2TMS	1	8.57656	0.000955059	0.000955059
dark	4	B	GlycineC2m174	2TMS	0	16320.1	1	0
dark	4	B	GlycineC2m174	2TMS	1	0	0	0
dark	4	C	GlycineC2m174	2TMS	0	14324.1	1	0
dark	4	C	GlycineC2m174	2TMS	1	0	0	0
dark	4	D	GlycineC2m174	2TMS	0	15581.6	1	0
dark	4	D	GlycineC2m174	2TMS	1	0	0	0
dark	6	A	GlycineC2m174	2TMS	0	21778.4	1	0
dark	6	A	GlycineC2m174	2TMS	1	0	0	0
dark	6	B	GlycineC2m174	2TMS	0	25141.1	0.980643	0.0193573
dark	6	B	GlycineC2m174	2TMS	1	496.27	0.0193573	0.0193573
dark	6	C	GlycineC2m174	2TMS	0	14255.9	1	0
dark	6	C	GlycineC2m174	2TMS	1	0	0	0
dark	6	D	GlycineC2m174	2TMS	0	16544.9	1	0
dark	6	D	GlycineC2m174	2TMS	1	0	0	0
light	0	A	GlycineC2m174	2TMS	0	18161.5	1	0
light	0	A	GlycineC2m174	2TMS	1	0	0	0
light	0	B	GlycineC2m174	2TMS	0	17642.2	0.999299	0.000700918
light	0	B	GlycineC2m174	2TMS	1	12.3744	0.000700918	0.000700918
light	0	C	GlycineC2m174	2TMS	0	22464.1	1	0
light	0	C	GlycineC2m174	2TMS	1	0	0	0
light	0	D	GlycineC2m174	2TMS	0	22537.1	1	0
light	0	D	GlycineC2m174	2TMS	1	0	0	0
light	0.5	A	GlycineC2m174	2TMS	0	65839.7	0.956662	0.0433377
light	0.5	A	GlycineC2m174	2TMS	1	2982.6	0.0433377	0.0433377
light	0.5	B	GlycineC2m174	2TMS	0	109227	0.967824	0.0321763
light	0.5	B	GlycineC2m174	2TMS	1	3631.38	0.0321763	0.0321763
light	0.5	C	GlycineC2m174	2TMS	0	102648	0.973752	0.026248
light	0.5	C	GlycineC2m174	2TMS	1	2766.93	0.026248	0.026248
light	0.5	D	GlycineC2m174	2TMS	0	168913	0.992708	0.00729197
light	0.5	D	GlycineC2m174	2TMS	1	1240.76	0.00729197	0.00729197
light	1	A	GlycineC2m174	2TMS	0	51321.4	0.976051	0.0239492
light	1	A	GlycineC2m174	2TMS	1	1259.26	0.0239492	0.0239492
light	1	B	GlycineC2m174	2TMS	0	57051.8	0.954488	0.0455122
light	1	B	GlycineC2m174	2TMS	1	2720.37	0.0455122	0.0455122
light	1	C	GlycineC2m174	2TMS	0	59750.3	0.984208	0.0157915
light	1	C	GlycineC2m174	2TMS	1	958.688	0.0157915	0.0157915
light	1	D	GlycineC2m174	2TMS	0	82985.3	0.960345	0.0396555
light	1	D	GlycineC2m174	2TMS	1	3426.71	0.0396555	0.0396555
light	2	A	GlycineC2m174	2TMS	0	28248.2	0.951102	0.0488978
light	2	A	GlycineC2m174	2TMS	1	1452.29	0.0488978	0.0488978
light	2	B	GlycineC2m174	2TMS	0	85968.4	0.982668	0.0173323
light	2	B	GlycineC2m174	2TMS	1	1516.31	0.0173323	0.0173323
light	2	C	GlycineC2m174	2TMS	0	69922.1	0.977957	0.0220428
light	2	C	GlycineC2m174	2TMS	1	1576.02	0.0220428	0.0220428
light	2	D	GlycineC2m174	2TMS	0	65084.5	0.972106	0.0278942
light	2	D	GlycineC2m174	2TMS	1	1867.58	0.0278942	0.0278942
light	4	A	GlycineC2m174	2TMS	0	42753.4	0.932565	0.0674346
light	4	A	GlycineC2m174	2TMS	1	3091.53	0.0674346	0.0674346
light	4	B	GlycineC2m174	2TMS	0	67541	0.962945	0.0370554
light	4	B	GlycineC2m174	2TMS	1	2599.07	0.0370554	0.0370554
light	4	C	GlycineC2m174	2TMS	0	65958.1	0.963511	0.0364889
light	4	C	GlycineC2m174	2TMS	1	2497.89	0.0364889	0.0364889
light	4	D	GlycineC2m174	2TMS	0	116079	0.964496	0.0355039
light	4	D	GlycineC2m174	2TMS	1	4272.98	0.0355039	0.0355039
light	6	A	GlycineC2m174	2TMS	0	57673.6	0.968262	0.0317382
light	6	A	GlycineC2m174	2TMS	1	1890.46	0.0317382	0.0317382
light	6	B	GlycineC2m174	2TMS	0	51171.9	0.939191	0.0608089
light	6	B	GlycineC2m174	2TMS	1	3313.17	0.0608089	0.0608089
light	6	C	GlycineC2m174	2TMS	0	55987.9	0.965592	0.0344082
light	6	C	GlycineC2m174	2TMS	1	1995.09	0.0344082	0.0344082
light	6	D	GlycineC2m174	2TMS	0	103200	0.97234	0.0276605
light	6	D	GlycineC2m174	2TMS	1	2935.76	0.0276605	0.0276605
dark	0	A	GlycineC2m86	TMSMINUSCH3	0	3225.52	1	0
dark	0	A	GlycineC2m86	TMSMINUSCH3	1	0	0	0
dark	0	B	GlycineC2m86	TMSMINUSCH3	0	4669.76	1	0
dark	0	B	GlycineC2m86	TMSMINUSCH3	1	0	0	0
dark	0	C	GlycineC2m86	TMSMINUSCH3	0	5605.81	1	0
dark	0	C	GlycineC2m86	TMSMINUSCH3	1	0	0	0
dark	0	D	GlycineC2m86	TMSMINUSCH3	0	4552.51	1	0
dark	0	D	GlycineC2m86	TMSMINUSCH3	1	0	0	0
dark	0.5	A	GlycineC2m86	TMSMINUSCH3	0	3283.01	1	0
dark	0.5	A	GlycineC2m86	TMSMINUSCH3	1	0	0	0
dark	0.5	B	GlycineC2m86	TMSMINUSCH3	0	2470.38	1	0
dark	0.5	B	GlycineC2m86	TMSMINUSCH3	1	0	0	0
dark	0.5	C	GlycineC2m86	TMSMINUSCH3	0	3232.4	1	0
dark	0.5	C	GlycineC2m86	TMSMINUSCH3	1	0	0	0
dark	0.5	D	GlycineC2m86	TMSMINUSCH3	0	5142.69	0.98292	0.0170801
dark	0.5	D	GlycineC2m86	TMSMINUSCH3	1	89.3639	0.0170801	0.0170801
dark	1	A	GlycineC2m86	TMSMINUSCH3	0	3194.93	1	0
dark	1	A	GlycineC2m86	TMSMINUSCH3	1	0	0	0
dark	1	B	GlycineC2m86	TMSMINUSCH3	0	2071.93	1	0
dark	1	B	GlycineC2m86	TMSMINUSCH3	1	0	0	0
dark	1	C	GlycineC2m86	TMSMINUSCH3	0	2539.69	1	0
dark	1	C	GlycineC2m86	TMSMINUSCH3	1	0	0	0
dark	1	D	GlycineC2m86	TMSMINUSCH3	0	23885.6	0.996838	0.00316154
dark	1	D	GlycineC2m86	TMSMINUSCH3	1	75.7549	0.00316154	0.00316154
dark	2	A	GlycineC2m86	TMSMINUSCH3	0	2585.91	1	0
dark	2	A	GlycineC2m86	TMSMINUSCH3	1	0	0	0
dark	2	B	GlycineC2m86	TMSMINUSCH3	0	2773.06	1	0
dark	2	B	GlycineC2m86	TMSMINUSCH3	1	0	0	0
dark	2	C	GlycineC2m86	TMSMINUSCH3	0	1708.72	0.989196	0.0108045
dark	2	C	GlycineC2m86	TMSMINUSCH3	1	18.6634	0.0108045	0.0108045
dark	2	D	GlycineC2m86	TMSMINUSCH3	0	6167.04	0.995	0.00500008
dark	2	D	GlycineC2m86	TMSMINUSCH3	1	30.9907	0.00500008	0.00500008
dark	4	A	GlycineC2m86	TMSMINUSCH3	0	1660.37	1	0
dark	4	A	GlycineC2m86	TMSMINUSCH3	1	0	0	0
dark	4	B	GlycineC2m86	TMSMINUSCH3	0	2985.91	1	0
dark	4	B	GlycineC2m86	TMSMINUSCH3	1	0	0	0
dark	4	C	GlycineC2m86	TMSMINUSCH3	0	2090.41	1	0
dark	4	C	GlycineC2m86	TMSMINUSCH3	1	0	0	0
dark	4	D	GlycineC2m86	TMSMINUSCH3	0	3323.42	0.970615	0.0293851
dark	4	D	GlycineC2m86	TMSMINUSCH3	1	100.615	0.0293851	0.0293851
dark	6	A	GlycineC2m86	TMSMINUSCH3	0	4228.54	1	0
dark	6	A	GlycineC2m86	TMSMINUSCH3	1	0	0	0
dark	6	B	GlycineC2m86	TMSMINUSCH3	0	5503.45	1	0
dark	6	B	GlycineC2m86	TMSMINUSCH3	1	0	0	0
dark	6	C	GlycineC2m86	TMSMINUSCH3	0	2710.13	1	0
dark	6	C	GlycineC2m86	TMSMINUSCH3	1	0	0	0
dark	6	D	GlycineC2m86	TMSMINUSCH3	0	3537.5	0.981041	0.0189587
dark	6	D	GlycineC2m86	TMSMINUSCH3	1	68.3623	0.0189587	0.0189587
light	0	A	GlycineC2m86	TMSMINUSCH3	0	3225.52	1	0
light	0	A	GlycineC2m86	TMSMINUSCH3	1	0	0	0
light	0	B	GlycineC2m86	TMSMINUSCH3	0	4669.76	1	0
light	0	B	GlycineC2m86	TMSMINUSCH3	1	0	0	0
light	0	C	GlycineC2m86	TMSMINUSCH3	0	5605.81	1	0
light	0	C	GlycineC2m86	TMSMINUSCH3	1	0	0	0
light	0	D	GlycineC2m86	TMSMINUSCH3	0	4552.51	1	0
light	0	D	GlycineC2m86	TMSMINUSCH3	1	0	0	0
light	0.5	A	GlycineC2m86	TMSMINUSCH3	0	13992.4	0.972766	0.0272341
light	0.5	A	GlycineC2m86	TMSMINUSCH3	1	391.739	0.0272341	0.0272341
light	0.5	B	GlycineC2m86	TMSMINUSCH3	0	24254.3	0.952041	0.0479594
light	0.5	B	GlycineC2m86	TMSMINUSCH3	1	1221.82	0.0479594	0.0479594
light	0.5	C	GlycineC2m86	TMSMINUSCH3	0	23720	0.972981	0.0270193
light	0.5	C	GlycineC2m86	TMSMINUSCH3	1	658.696	0.0270193	0.0270193
light	0.5	D	GlycineC2m86	TMSMINUSCH3	0	41663.5	0.980577	0.0194235
light	0.5	D	GlycineC2m86	TMSMINUSCH3	1	825.28	0.0194235	0.0194235
light	1	A	GlycineC2m86	TMSMINUSCH3	0	11645.7	0.986214	0.0137858
light	1	A	GlycineC2m86	TMSMINUSCH3	1	162.789	0.0137858	0.0137858
light	1	B	GlycineC2m86	TMSMINUSCH3	0	13933.5	1	0
light	1	B	GlycineC2m86	TMSMINUSCH3	1	0	0	0
light	1	C	GlycineC2m86	TMSMINUSCH3	0	13352.3	0.979748	0.0202517
light	1	C	GlycineC2m86	TMSMINUSCH3	1	275.996	0.0202517	0.0202517
light	1	D	GlycineC2m86	TMSMINUSCH3	0	18953	0.95438	0.0456199
light	1	D	GlycineC2m86	TMSMINUSCH3	1	905.966	0.0456199	0.0456199
light	2	A	GlycineC2m86	TMSMINUSCH3	0	6834.92	0.944365	0.0556355
light	2	A	GlycineC2m86	TMSMINUSCH3	1	402.667	0.0556355	0.0556355
light	2	B	GlycineC2m86	TMSMINUSCH3	0	18794	0.93616	0.0638402
light	2	B	GlycineC2m86	TMSMINUSCH3	1	1281.63	0.0638402	0.0638402
light	2	C	GlycineC2m86	TMSMINUSCH3	0	15687.1	0.985224	0.0147755
light	2	C	GlycineC2m86	TMSMINUSCH3	1	235.262	0.0147755	0.0147755
light	2	D	GlycineC2m86	TMSMINUSCH3	0	14669.5	0.945011	0.0549889
light	2	D	GlycineC2m86	TMSMINUSCH3	1	853.598	0.0549889	0.0549889
light	4	A	GlycineC2m86	TMSMINUSCH3	0	9887.59	0.934974	0.0650256
light	4	A	GlycineC2m86	TMSMINUSCH3	1	687.663	0.0650256	0.0650256
light	4	B	GlycineC2m86	TMSMINUSCH3	0	14707.7	0.924783	0.075217
light	4	B	GlycineC2m86	TMSMINUSCH3	1	1196.24	0.075217	0.075217
light	4	C	GlycineC2m86	TMSMINUSCH3	0	16776.6	0.945288	0.0547119
light	4	C	GlycineC2m86	TMSMINUSCH3	1	971.005	0.0547119	0.0547119
light	4	D	GlycineC2m86	TMSMINUSCH3	0	27944.6	0.955058	0.044942
light	4	D	GlycineC2m86	TMSMINUSCH3	1	1314.98	0.044942	0.044942
light	6	A	GlycineC2m86	TMSMINUSCH3	0	11971.4	0.923043	0.0769566
light	6	A	GlycineC2m86	TMSMINUSCH3	1	998.085	0.0769566	0.0769566
light	6	B	GlycineC2m86	TMSMINUSCH3	0	12630.5	0.949177	0.0508234
light	6	B	GlycineC2m86	TMSMINUSCH3	1	676.298	0.0508234	0.0508234
light	6	C	GlycineC2m86	TMSMINUSCH3	0	12713.4	0.93944	0.0605597
light	6	C	GlycineC2m86	TMSMINUSCH3	1	819.554	0.0605597	0.0605597
light	6	D	GlycineC2m86	TMSMINUSCH3	0	21738.7	0.965089	0.0349115
light	6	D	GlycineC2m86	TMSMINUSCH3	1	786.383	0.0349115	0.0349115
dark	0	A	MalateC1C4m245	2TMS	0	381480	0.990367	0.00499869
dark	0	A	MalateC1C4m245	2TMS	1	0	0	0.00499869
dark	0	A	MalateC1C4m245	2TMS	2	3570.13	0.00926848	0.00499869
dark	0	A	MalateC1C4m245	2TMS	3	0	0	0.00499869
dark	0	A	MalateC1C4m245	2TMS	4	140.384	0.000364453	0.00499869
dark	0	B	MalateC1C4m245	2TMS	0	463795	0.987256	0.0080299
dark	0	B	MalateC1C4m245	2TMS	1	0	0	0.0080299
dark	0	B	MalateC1C4m245	2TMS	2	4196.93	0.00893379	0.0080299
dark	0	B	MalateC1C4m245	2TMS	3	463.936	0.000987558	0.0080299
dark	0	B	MalateC1C4m245	2TMS	4	1325.88	0.00282233	0.0080299
dark	0	C	MalateC1C4m245	2TMS	0	416448	0.98615	0.00750736
dark	0	C	MalateC1C4m245	2TMS	1	0	0	0.00750736
dark	0	C	MalateC1C4m245	2TMS	2	5335.4	0.0126342	0.00750736
dark	0	C	MalateC1C4m245	2TMS	3	42.3875	0.000100374	0.00750736
dark	0	C	MalateC1C4m245	2TMS	4	470.842	0.00111495	0.00750736
dark	0	D	MalateC1C4m245	2TMS	0	574420	0.984155	0.00874032
dark	0	D	MalateC1C4m245	2TMS	1	0	0	0.00874032
dark	0	D	MalateC1C4m245	2TMS	2	8283.11	0.0141915	0.00874032
dark	0	D	MalateC1C4m245	2TMS	3	21.498	3.68326e-05	0.00874032
dark	0	D	MalateC1C4m245	2TMS	4	943.769	0.00161696	0.00874032
dark	0.5	A	MalateC1C4m245	2TMS	0	461286	0.971133	0.0152193
dark	0.5	A	MalateC1C4m245	2TMS	1	0	0	0.0152193
dark	0.5	A	MalateC1C4m245	2TMS	2	12794.4	0.0269358	0.0152193
dark	0.5	A	MalateC1C4m245	2TMS	3	341.148	0.00071821	0.0152193
dark	0.5	A	MalateC1C4m245	2TMS	4	576.044	0.00121273	0.0152193
dark	0.5	B	MalateC1C4m245	2TMS	0	461170	0.977113	0.0112039
dark	0.5	B	MalateC1C4m245	2TMS	1	2337.24	0.00495207	0.0112039
dark	0.5	B	MalateC1C4m245	2TMS	2	7522.83	0.0159391	0.0112039
dark	0.5	B	MalateC1C4m245	2TMS	3	0	0	0.0112039
dark	0.5	B	MalateC1C4m245	2TMS	4	942.202	0.00199631	0.0112039
dark	0.5	C	MalateC1C4m245	2TMS	0	375143	0.97485	0.0132441
dark	0.5	C	MalateC1C4m245	2TMS	1	0	0	0.0132441
dark	0.5	C	MalateC1C4m245	2TMS	2	8648.11	0.0224731	0.0132441
dark	0.5	C	MalateC1C4m245	2TMS	3	1030.08	0.00267678	0.0132441
dark	0.5	C	MalateC1C4m245	2TMS	4	0	0	0.0132441
dark	0.5	D	MalateC1C4m245	2TMS	0	596956	0.987554	0.00665296
dark	0.5	D	MalateC1C4m245	2TMS	1	0	0	0.00665296
dark	0.5	D	MalateC1C4m245	2TMS	2	7003.88	0.0115866	0.00665296
dark	0.5	D	MalateC1C4m245	2TMS	3	0	0	0.00665296
dark	0.5	D	MalateC1C4m245	2TMS	4	519.641	0.000859649	0.00665296
dark	1	A	MalateC1C4m245	2TMS	0	418730	0.958561	0.022293
dark	1	A	MalateC1C4m245	2TMS	1	0	0	0.022293
dark	1	A	MalateC1C4m245	2TMS	2	16727	0.0382916	0.022293
dark	1	A	MalateC1C4m245	2TMS	3	0	0	0.022293
dark	1	A	MalateC1C4m245	2TMS	4	1374.8	0.0031472	0.022293
dark	1	B	MalateC1C4m245	2TMS	0	377964	0.966527	0.0182115
dark	1	B	MalateC1C4m245	2TMS	1	0	0	0.0182115
dark	1	B	MalateC1C4m245	2TMS	2	11352.5	0.0290305	0.0182115
dark	1	B	MalateC1C4m245	2TMS	3	1167.16	0.00298465	0.0182115
dark	1	B	MalateC1C4m245	2TMS	4	570.073	0.00145779	0.0182115
dark	1	C	MalateC1C4m245	2TMS	0	307452	0.965076	0.0189477
dark	1	C	MalateC1C4m245	2TMS	1	0	0	0.0189477
dark	1	C	MalateC1C4m245	2TMS	2	10179.2	0.0319519	0.0189477
dark	1	C	MalateC1C4m245	2TMS	3	0	0	0.0189477
dark	1	C	MalateC1C4m245	2TMS	4	946.749	0.0029718	0.0189477
dark	1	D	MalateC1C4m245	2TMS	0	538421	0.973013	0.0146333
dark	1	D	MalateC1C4m245	2TMS	1	0	0	0.0146333
dark	1	D	MalateC1C4m245	2TMS	2	13672.1	0.0247077	0.0146333
dark	1	D	MalateC1C4m245	2TMS	3	0	0	0.0146333
dark	1	D	MalateC1C4m245	2TMS	4	1261.35	0.00227947	0.0146333
dark	2	A	MalateC1C4m245	2TMS	0	419508	0.949618	0.0265334
dark	2	A	MalateC1C4m245	2TMS	1	386.067	0.00087392	0.0265334
dark	2	A	MalateC1C4m245	2TMS	2	19970.1	0.0452052	0.0265334
dark	2	A	MalateC1C4m245	2TMS	3	1042.72	0.00236035	0.0265334
dark	2	A	MalateC1C4m245	2TMS	4	857.92	0.00194203	0.0265334
dark	2	B	MalateC1C4m245	2TMS	0	371186	0.951319	0.0269161
dark	2	B	MalateC1C4m245	2TMS	1	0	0	0.0269161
dark	2	B	MalateC1C4m245	2TMS	2	15766.5	0.0404083	0.0269161
dark	2	B	MalateC1C4m245	2TMS	3	2435.91	0.00624305	0.0269161
dark	2	B	MalateC1C4m245	2TMS	4	791.938	0.00202967	0.0269161
dark	2	C	MalateC1C4m245	2TMS	0	385009	0.949562	0.0254011
dark	2	C	MalateC1C4m245	2TMS	1	438.294	0.00108098	0.0254011
dark	2	C	MalateC1C4m245	2TMS	2	19645.5	0.0484523	0.0254011
dark	2	C	MalateC1C4m245	2TMS	3	0	0	0.0254011
dark	2	C	MalateC1C4m245	2TMS	4	366.812	0.000904681	0.0254011
dark	2	D	MalateC1C4m245	2TMS	0	772335	0.967811	0.0169133
dark	2	D	MalateC1C4m245	2TMS	1	0	0	0.0169133
dark	2	D	MalateC1C4m245	2TMS	2	24380.8	0.0305515	0.0169133
dark	2	D	MalateC1C4m245	2TMS	3	0	0	0.0169133
dark	2	D	MalateC1C4m245	2TMS	4	1306.84	0.0016376	0.0169133
dark	4	A	MalateC1C4m245	2TMS	0	309982	0.893389	0.0533451
dark	4	A	MalateC1C4m245	2TMS	1	5452.15	0.0157135	0.0533451
dark	4	A	MalateC1C4m245	2TMS	2	26953	0.0776803	0.0533451
dark	4	A	MalateC1C4m245	2TMS	3	3665.21	0.0105634	0.0533451
dark	4	A	MalateC1C4m245	2TMS	4	920.862	0.00265398	0.0533451
dark	4	B	MalateC1C4m245	2TMS	0	543888	0.901799	0.0482407
dark	4	B	MalateC1C4m245	2TMS	1	10550.6	0.0174935	0.0482407
dark	4	B	MalateC1C4m245	2TMS	2	42191.1	0.0699553	0.0482407
dark	4	B	MalateC1C4m245	2TMS	3	4493.36	0.00745027	0.0482407
dark	4	B	MalateC1C4m245	2TMS	4	1991.45	0.00330195	0.0482407
dark	4	C	MalateC1C4m245	2TMS	0	360623	0.904607	0.0455716
dark	4	C	MalateC1C4m245	2TMS	1	8520.29	0.0213728	0.0455716
dark	4	C	MalateC1C4m245	2TMS	2	25749.5	0.0645914	0.0455716
dark	4	C	MalateC1C4m245	2TMS	3	2386.22	0.00598574	0.0455716
dark	4	C	MalateC1C4m245	2TMS	4	1372.72	0.00344342	0.0455716
dark	4	D	MalateC1C4m245	2TMS	0	675199	0.938818	0.0290717
dark	4	D	MalateC1C4m245	2TMS	1	8819.2	0.0122625	0.0290717
dark	4	D	MalateC1C4m245	2TMS	2	32092.1	0.0446218	0.0290717
dark	4	D	MalateC1C4m245	2TMS	3	1732.3	0.00240865	0.0290717
dark	4	D	MalateC1C4m245	2TMS	4	1358.31	0.00188864	0.0290717
dark	6	A	MalateC1C4m245	2TMS	0	695924	0.844382	0.0779855
dark	6	A	MalateC1C4m245	2TMS	1	25522.2	0.0309667	0.0779855
dark	6	A	MalateC1C4m245	2TMS	2	80612.3	0.0978089	0.0779855
dark	6	A	MalateC1C4m245	2TMS	3	18142.9	0.0220132	0.0779855
dark	6	A	MalateC1C4m245	2TMS	4	3980.37	0.00482948	0.0779855
dark	6	B	MalateC1C4m245	2TMS	0	623992	0.864918	0.064454
dark	6	B	MalateC1C4m245	2TMS	1	23351.1	0.0323671	0.064454
dark	6	B	MalateC1C4m245	2TMS	2	62401.5	0.086495	0.064454
dark	6	B	MalateC1C4m245	2TMS	3	8961.04	0.0124209	0.064454
dark	6	B	MalateC1C4m245	2TMS	4	2740.79	0.00379901	0.064454
dark	6	C	MalateC1C4m245	2TMS	0	251057	0.871522	0.0631847
dark	6	C	MalateC1C4m245	2TMS	1	6487.49	0.0225208	0.0631847
dark	6	C	MalateC1C4m245	2TMS	2	25962.2	0.0901254	0.0631847
dark	6	C	MalateC1C4m245	2TMS	3	3848.56	0.01336	0.0631847
dark	6	C	MalateC1C4m245	2TMS	4	712.052	0.00247183	0.0631847
dark	6	D	MalateC1C4m245	2TMS	0	603691	0.902905	0.045781
dark	6	D	MalateC1C4m245	2TMS	1	16329.9	0.0244236	0.045781
dark	6	D	MalateC1C4m245	2TMS	2	41324	0.0618059	0.045781
dark	6	D	MalateC1C4m245	2TMS	3	5598.19	0.00837288	0.045781
dark	6	D	MalateC1C4m245	2TMS	4	1666.49	0.00249247	0.045781
light	0	A	MalateC1C4m245	2TMS	0	381480	0.990367	0.00499869
light	0	A	MalateC1C4m245	2TMS	1	0	0	0.00499869
light	0	A	MalateC1C4m245	2TMS	2	3570.13	0.00926848	0.00499869
light	0	A	MalateC1C4m245	2TMS	3	0	0	0.00499869
light	0	A	MalateC1C4m245	2TMS	4	140.384	0.000364453	0.00499869
light	0	B	MalateC1C4m245	2TMS	0	463795	0.987256	0.0080299
light	0	B	MalateC1C4m245	2TMS	1	0	0	0.0080299
light	0	B	MalateC1C4m245	2TMS	2	4196.93	0.00893379	0.0080299
light	0	B	MalateC1C4m245	2TMS	3	463.936	0.000987558	0.0080299
light	0	B	MalateC1C4m245	2TMS	4	1325.88	0.00282233	0.0080299
light	0	C	MalateC1C4m245	2TMS	0	416448	0.98615	0.00750736
light	0	C	MalateC1C4m245	2TMS	1	0	0	0.00750736
light	0	C	MalateC1C4m245	2TMS	2	5335.4	0.0126342	0.00750736
light	0	C	MalateC1C4m245	2TMS	3	42.3875	0.000100374	0.00750736
light	0	C	MalateC1C4m245	2TMS	4	470.842	0.00111495	0.00750736
light	0	D	MalateC1C4m245	2TMS	0	574420	0.984155	0.00874032
light	0	D	MalateC1C4m245	2TMS	1	0	0	0.00874032
light	0	D	MalateC1C4m245	2TMS	2	8283.11	0.0141915	0.00874032
light	0	D	MalateC1C4m245	2TMS	3	21.498	3.68326e-05	0.00874032
light	0	D	MalateC1C4m245	2TMS	4	943.769	0.00161696	0.00874032
light	0.5	A	MalateC1C4m245	2TMS	0	418879	0.964526	0.0190319
light	0.5	A	MalateC1C4m245	2TMS	1	0	0	0.0190319
light	0.5	A	MalateC1C4m245	2TMS	2	13700.6	0.0315476	0.0190319
light	0.5	A	MalateC1C4m245	2TMS	3	1160.56	0.00267234	0.0190319
light	0.5	A	MalateC1C4m245	2TMS	4	544.518	0.00125383	0.0190319
light	0.5	B	MalateC1C4m245	2TMS	0	513150	0.975342	0.0121446
light	0.5	B	MalateC1C4m245	2TMS	1	2283.12	0.00433951	0.0121446
light	0.5	B	MalateC1C4m245	2TMS	2	9683.13	0.0184047	0.0121446
light	0.5	B	MalateC1C4m245	2TMS	3	119.375	0.000226896	0.0121446
light	0.5	B	MalateC1C4m245	2TMS	4	887.704	0.00168725	0.0121446
light	0.5	C	MalateC1C4m245	2TMS	0	532761	0.97695	0.0128769
light	0.5	C	MalateC1C4m245	2TMS	1	0	0	0.0128769
light	0.5	C	MalateC1C4m245	2TMS	2	10246.8	0.0187901	0.0128769
light	0.5	C	MalateC1C4m245	2TMS	3	1697.13	0.00311211	0.0128769
light	0.5	C	MalateC1C4m245	2TMS	4	625.93	0.0011478	0.0128769
light	0.5	D	MalateC1C4m245	2TMS	0	688169	0.978776	0.0104509
light	0.5	D	MalateC1C4m245	2TMS	1	2068.73	0.00294233	0.0104509
light	0.5	D	MalateC1C4m245	2TMS	2	12046.2	0.0171332	0.0104509
light	0.5	D	MalateC1C4m245	2TMS	3	0	0	0.0104509
light	0.5	D	MalateC1C4m245	2TMS	4	807.624	0.00114868	0.0104509
light	1	A	MalateC1C4m245	2TMS	0	316462	0.962085	0.0204454
light	1	A	MalateC1C4m245	2TMS	1	37.4984	0.000114	0.0204454
light	1	A	MalateC1C4m245	2TMS	2	10961.6	0.0333247	0.0204454
light	1	A	MalateC1C4m245	2TMS	3	949.09	0.00288536	0.0204454
light	1	A	MalateC1C4m245	2TMS	4	523.165	0.00159049	0.0204454
light	1	B	MalateC1C4m245	2TMS	0	375554	0.956708	0.0204156
light	1	B	MalateC1C4m245	2TMS	1	4799.41	0.0122263	0.0204156
light	1	B	MalateC1C4m245	2TMS	2	9658.04	0.0246035	0.0204156
light	1	B	MalateC1C4m245	2TMS	3	2205.86	0.00561935	0.0204156
light	1	B	MalateC1C4m245	2TMS	4	330.83	0.000842776	0.0204156
light	1	C	MalateC1C4m245	2TMS	0	584337	0.971536	0.0163439
light	1	C	MalateC1C4m245	2TMS	1	0	0	0.0163439
light	1	C	MalateC1C4m245	2TMS	2	13474.4	0.0224029	0.0163439
light	1	C	MalateC1C4m245	2TMS	3	2210.82	0.00367578	0.0163439
light	1	C	MalateC1C4m245	2TMS	4	1434.84	0.00238561	0.0163439
light	1	D	MalateC1C4m245	2TMS	0	444202	0.97068	0.0173325
light	1	D	MalateC1C4m245	2TMS	1	0	0	0.0173325
light	1	D	MalateC1C4m245	2TMS	2	9427.84	0.0206019	0.0173325
light	1	D	MalateC1C4m245	2TMS	3	3086.95	0.00674567	0.0173325
light	1	D	MalateC1C4m245	2TMS	4	902.566	0.00197231	0.0173325
light	2	A	MalateC1C4m245	2TMS	0	344333	0.927325	0.0349734
light	2	A	MalateC1C4m245	2TMS	1	8855.99	0.0238501	0.0349734
light	2	A	MalateC1C4m245	2TMS	2	12597.9	0.0339273	0.0349734
light	2	A	MalateC1C4m245	2TMS	3	4234.19	0.0114031	0.0349734
light	2	A	MalateC1C4m245	2TMS	4	1297.73	0.00349491	0.0349734
light	2	B	MalateC1C4m245	2TMS	0	794460	0.946193	0.0295905
light	2	B	MalateC1C4m245	2TMS	1	6814.43	0.00811592	0.0295905
light	2	B	MalateC1C4m245	2TMS	2	25356.9	0.0301998	0.0295905
light	2	B	MalateC1C4m245	2TMS	3	10175.3	0.0121187	0.0295905
light	2	B	MalateC1C4m245	2TMS	4	2831.73	0.00337256	0.0295905
light	2	C	MalateC1C4m245	2TMS	0	784053	0.939784	0.0279973
light	2	C	MalateC1C4m245	2TMS	1	16130.5	0.0193344	0.0279973
light	2	C	MalateC1C4m245	2TMS	2	26310.3	0.0315361	0.0279973
light	2	C	MalateC1C4m245	2TMS	3	6507.64	0.0078002	0.0279973
light	2	C	MalateC1C4m245	2TMS	4	1289.4	0.00154551	0.0279973
light	2	D	MalateC1C4m245	2TMS	0	611919	0.960454	0.0195756
light	2	D	MalateC1C4m245	2TMS	1	6617.48	0.0103867	0.0195756
light	2	D	MalateC1C4m245	2TMS	2	14027.2	0.0220167	0.0195756
light	2	D	MalateC1C4m245	2TMS	3	2987.02	0.00468836	0.0195756
light	2	D	MalateC1C4m245	2TMS	4	1563.66	0.00245428	0.0195756
light	4	A	MalateC1C4m245	2TMS	0	562030	0.872791	0.0624531
light	4	A	MalateC1C4m245	2TMS	1	26321.4	0.0408752	0.0624531
light	4	A	MalateC1C4m245	2TMS	2	35129.5	0.0545536	0.0624531
light	4	A	MalateC1C4m245	2TMS	3	17573.3	0.0272901	0.0624531
light	4	A	MalateC1C4m245	2TMS	4	2891.26	0.00448993	0.0624531
light	4	B	MalateC1C4m245	2TMS	0	539608	0.889428	0.057482
light	4	B	MalateC1C4m245	2TMS	1	15863.4	0.0261475	0.057482
light	4	B	MalateC1C4m245	2TMS	2	33034.5	0.0544503	0.057482
light	4	B	MalateC1C4m245	2TMS	3	15177.8	0.0250174	0.057482
light	4	B	MalateC1C4m245	2TMS	4	3007.32	0.00495691	0.057482
light	4	C	MalateC1C4m245	2TMS	0	539789	0.899168	0.0466382
light	4	C	MalateC1C4m245	2TMS	1	22619.2	0.0376785	0.0466382
light	4	C	MalateC1C4m245	2TMS	2	25947.4	0.0432226	0.0466382
light	4	C	MalateC1C4m245	2TMS	3	10382.9	0.0172956	0.0466382
light	4	C	MalateC1C4m245	2TMS	4	1582.16	0.00263552	0.0466382
light	4	D	MalateC1C4m245	2TMS	0	724474	0.944481	0.0291037
light	4	D	MalateC1C4m245	2TMS	1	11920.8	0.0155409	0.0291037
light	4	D	MalateC1C4m245	2TMS	2	17298.6	0.0225519	0.0291037
light	4	D	MalateC1C4m245	2TMS	3	10687.7	0.0139333	0.0291037
light	4	D	MalateC1C4m245	2TMS	4	2679	0.00349255	0.0291037
light	6	A	MalateC1C4m245	2TMS	0	777600	0.836247	0.0832657
light	6	A	MalateC1C4m245	2TMS	1	47307.7	0.0508757	0.0832657
light	6	A	MalateC1C4m245	2TMS	2	62495.6	0.0672091	0.0832657
light	6	A	MalateC1C4m245	2TMS	3	32456.1	0.0349039	0.0832657
light	6	A	MalateC1C4m245	2TMS	4	10009.4	0.0107643	0.0832657
light	6	B	MalateC1C4m245	2TMS	0	954146	0.869709	0.0648245
light	6	B	MalateC1C4m245	2TMS	1	46410.6	0.0423035	0.0648245
light	6	B	MalateC1C4m245	2TMS	2	57717.9	0.0526102	0.0648245
light	6	B	MalateC1C4m245	2TMS	3	32622.5	0.0297355	0.0648245
light	6	B	MalateC1C4m245	2TMS	4	6189.6	0.00564185	0.0648245
light	6	C	MalateC1C4m245	2TMS	0	676013	0.853222	0.0673813
light	6	C	MalateC1C4m245	2TMS	1	47407.7	0.0598351	0.0673813
light	6	C	MalateC1C4m245	2TMS	2	45342.2	0.0572281	0.0673813
light	6	C	MalateC1C4m245	2TMS	3	18719.6	0.0236267	0.0673813
light	6	C	MalateC1C4m245	2TMS	4	4823.96	0.0060885	0.0673813
light	6	D	MalateC1C4m245	2TMS	0	735340	0.904329	0.0470492
light	6	D	MalateC1C4m245	2TMS	1	26852.6	0.0330236	0.0470492
light	6	D	MalateC1C4m245	2TMS	2	31545.6	0.0387951	0.0470492
light	6	D	MalateC1C4m245	2TMS	3	14496.5	0.0178279	0.0470492
light	6	D	MalateC1C4m245	2TMS	4	4898.99	0.00602482	0.0470492
dark	0	A	MalateC1C4m335	3TMSMINUSCH3	0	114276	0.977432	0.005642
dark	0	A	MalateC1C4m335	3TMSMINUSCH3	1	2638.54	0.022568	0.005642
dark	0	A	MalateC1C4m335	3TMSMINUSCH3	2	0	0	0.005642
dark	0	A	MalateC1C4m335	3TMSMINUSCH3	3	0	0	0.005642
dark	0	A	MalateC1C4m335	3TMSMINUSCH3	4	0	0	0.005642
dark	0	B	MalateC1C4m335	3TMSMINUSCH3	0	141653	0.995148	0.00419878
dark	0	B	MalateC1C4m335	3TMSMINUSCH3	1	0	0	0.00419878
dark	0	B	MalateC1C4m335	3TMSMINUSCH3	2	0	0	0.00419878
dark	0	B	MalateC1C4m335	3TMSMINUSCH3	3	371.836	0.00261224	0.00419878
dark	0	B	MalateC1C4m335	3TMSMINUSCH3	4	318.792	0.0022396	0.00419878
dark	0	C	MalateC1C4m335	3TMSMINUSCH3	0	126295	0.990379	0.00548356
dark	0	C	MalateC1C4m335	3TMSMINUSCH3	1	0	0	0.00548356
dark	0	C	MalateC1C4m335	3TMSMINUSCH3	2	883.699	0.00692978	0.00548356
dark	0	C	MalateC1C4m335	3TMSMINUSCH3	3	343.233	0.00269156	0.00548356
dark	0	C	MalateC1C4m335	3TMSMINUSCH3	4	0	0	0.00548356
dark	0	D	MalateC1C4m335	3TMSMINUSCH3	0	174398	0.984069	0.00457361
dark	0	D	MalateC1C4m335	3TMSMINUSCH3	1	2683.69	0.0151432	0.00457361
dark	0	D	MalateC1C4m335	3TMSMINUSCH3	2	0	0	0.00457361
dark	0	D	MalateC1C4m335	3TMSMINUSCH3	3	0	0	0.00457361
dark	0	D	MalateC1C4m335	3TMSMINUSCH3	4	139.617	0.000787816	0.00457361
dark	0.5	A	MalateC1C4m335	3TMSMINUSCH3	0	144497	0.992287	0.00578469
dark	0.5	A	MalateC1C4m335	3TMSMINUSCH3	1	0	0	0.00578469
dark	0.5	A	MalateC1C4m335	3TMSMINUSCH3	2	0	0	0.00578469
dark	0.5	A	MalateC1C4m335	3TMSMINUSCH3	3	1123.16	0.00771292	0.00578469
dark	0.5	A	MalateC1C4m335	3TMSMINUSCH3	4	0	0	0.00578469
dark	0.5	B	MalateC1C4m335	3TMSMINUSCH3	0	149889	0.999332	0.00066845
dark	0.5	B	MalateC1C4m335	3TMSMINUSCH3	1	0	0	0.00066845
dark	0.5	B	MalateC1C4m335	3TMSMINUSCH3	2	0	0	0.00066845
dark	0.5	B	MalateC1C4m335	3TMSMINUSCH3	3	0	0	0.00066845
dark	0.5	B	MalateC1C4m335	3TMSMINUSCH3	4	100.261	0.00066845	0.00066845
dark	0.5	C	MalateC1C4m335	3TMSMINUSCH3	0	116542	0.990497	0.00714593
dark	0.5	C	MalateC1C4m335	3TMSMINUSCH3	1	0	0	0.00714593
dark	0.5	C	MalateC1C4m335	3TMSMINUSCH3	2	232.903	0.00197945	0.00714593
dark	0.5	C	MalateC1C4m335	3TMSMINUSCH3	3	643.652	0.00547043	0.00714593
dark	0.5	C	MalateC1C4m335	3TMSMINUSCH3	4	241.602	0.00205338	0.00714593
dark	0.5	D	MalateC1C4m335	3TMSMINUSCH3	0	184817	0.997039	0.00257798
dark	0.5	D	MalateC1C4m335	3TMSMINUSCH3	1	0	0	0.00257798
dark	0.5	D	MalateC1C4m335	3TMSMINUSCH3	2	0	0	0.00257798
dark	0.5	D	MalateC1C4m335	3TMSMINUSCH3	3	283.71	0.00153055	0.00257798
dark	0.5	D	MalateC1C4m335	3TMSMINUSCH3	4	265.085	0.00143007	0.00257798
dark	1	A	MalateC1C4m335	3TMSMINUSCH3	0	135082	0.981411	0.0114054
dark	1	A	MalateC1C4m335	3TMSMINUSCH3	1	1089.29	0.00791398	0.0114054
dark	1	A	MalateC1C4m335	3TMSMINUSCH3	2	0	0	0.0114054
dark	1	A	MalateC1C4m335	3TMSMINUSCH3	3	686.96	0.00499095	0.0114054
dark	1	A	MalateC1C4m335	3TMSMINUSCH3	4	782.306	0.00568367	0.0114054
dark	1	B	MalateC1C4m335	3TMSMINUSCH3	0	118189	0.983251	0.0117842
dark	1	B	MalateC1C4m335	3TMSMINUSCH3	1	0	0	0.0117842
dark	1	B	MalateC1C4m335	3TMSMINUSCH3	2	653.458	0.00543634	0.0117842
dark	1	B	MalateC1C4m335	3TMSMINUSCH3	3	1080.29	0.00898726	0.0117842
dark	1	B	MalateC1C4m335	3TMSMINUSCH3	4	279.54	0.00232559	0.0117842
dark	1	C	MalateC1C4m335	3TMSMINUSCH3	0	93325.9	0.969907	0.0130103
dark	1	C	MalateC1C4m335	3TMSMINUSCH3	1	913.489	0.0094936	0.0130103
dark	1	C	MalateC1C4m335	3TMSMINUSCH3	2	1917.17	0.0199246	0.0130103
dark	1	C	MalateC1C4m335	3TMSMINUSCH3	3	0	0	0.0130103
dark	1	C	MalateC1C4m335	3TMSMINUSCH3	4	64.9096	0.000674585	0.0130103
dark	1	D	MalateC1C4m335	3TMSMINUSCH3	0	164453	0.987609	0.00523982
dark	1	D	MalateC1C4m335	3TMSMINUSCH3	1	913.106	0.0054836	0.00523982
dark	1	D	MalateC1C4m335	3TMSMINUSCH3	2	873.667	0.00524675	0.00523982
dark	1	D	MalateC1C4m335	3TMSMINUSCH3	3	276.538	0.00166073	0.00523982
dark	1	D	MalateC1C4m335	3TMSMINUSCH3	4	0	0	0.00523982
dark	2	A	MalateC1C4m335	3TMSMINUSCH3	0	127892	0.959807	0.0204729
dark	2	A	MalateC1C4m335	3TMSMINUSCH3	1	0	0	0.0204729
dark	2	A	MalateC1C4m335	3TMSMINUSCH3	2	5154.95	0.0386869	0.0204729
dark	2	A	MalateC1C4m335	3TMSMINUSCH3	3	200.66	0.00150591	0.0204729
dark	2	A	MalateC1C4m335	3TMSMINUSCH3	4	0	0	0.0204729
dark	2	B	MalateC1C4m335	3TMSMINUSCH3	0	117954	0.966618	0.0157645
dark	2	B	MalateC1C4m335	3TMSMINUSCH3	1	1905.65	0.0156166	0.0157645
dark	2	B	MalateC1C4m335	3TMSMINUSCH3	2	1085.93	0.00889909	0.0157645
dark	2	B	MalateC1C4m335	3TMSMINUSCH3	3	710.255	0.00582046	0.0157645
dark	2	B	MalateC1C4m335	3TMSMINUSCH3	4	371.628	0.00304545	0.0157645
dark	2	C	MalateC1C4m335	3TMSMINUSCH3	0	119598	0.949405	0.0207662
dark	2	C	MalateC1C4m335	3TMSMINUSCH3	1	3627.47	0.028796	0.0207662
dark	2	C	MalateC1C4m335	3TMSMINUSCH3	2	1768.19	0.0140365	0.0207662
dark	2	C	MalateC1C4m335	3TMSMINUSCH3	3	611.512	0.00485437	0.0207662
dark	2	C	MalateC1C4m335	3TMSMINUSCH3	4	366.349	0.00290819	0.0207662
dark	2	D	MalateC1C4m335	3TMSMINUSCH3	0	244773	0.98199	0.0100543
dark	2	D	MalateC1C4m335	3TMSMINUSCH3	1	0	0	0.0100543
dark	2	D	MalateC1C4m335	3TMSMINUSCH3	2	3442.69	0.0138115	0.0100543
dark	2	D	MalateC1C4m335	3TMSMINUSCH3	3	1046.42	0.00419808	0.0100543
dark	2	D	MalateC1C4m335	3TMSMINUSCH3	4	0	0	0.0100543
dark	4	A	MalateC1C4m335	3TMSMINUSCH3	0	93348.6	0.920363	0.0372411
dark	4	A	MalateC1C4m335	3TMSMINUSCH3	1	1395.92	0.013763	0.0372411
dark	4	A	MalateC1C4m335	3TMSMINUSCH3	2	6331.21	0.062422	0.0372411
dark	4	A	MalateC1C4m335	3TMSMINUSCH3	3	350.176	0.00345253	0.0372411
dark	4	A	MalateC1C4m335	3TMSMINUSCH3	4	0	0	0.0372411
dark	4	B	MalateC1C4m335	3TMSMINUSCH3	0	168410	0.907616	0.0454865
dark	4	B	MalateC1C4m335	3TMSMINUSCH3	1	3066.8	0.0165279	0.0454865
dark	4	B	MalateC1C4m335	3TMSMINUSCH3	2	11637.9	0.06272	0.0454865
dark	4	B	MalateC1C4m335	3TMSMINUSCH3	3	2331.95	0.0125676	0.0454865
dark	4	B	MalateC1C4m335	3TMSMINUSCH3	4	105.557	0.00056888	0.0454865
dark	4	C	MalateC1C4m335	3TMSMINUSCH3	0	108809	0.911385	0.0399275
dark	4	C	MalateC1C4m335	3TMSMINUSCH3	1	2983.92	0.0249934	0.0399275
dark	4	C	MalateC1C4m335	3TMSMINUSCH3	2	6722.1	0.0563045	0.0399275
dark	4	C	MalateC1C4m335	3TMSMINUSCH3	3	854.873	0.00716044	0.0399275
dark	4	C	MalateC1C4m335	3TMSMINUSCH3	4	18.6977	0.000156612	0.0399275
dark	4	D	MalateC1C4m335	3TMSMINUSCH3	0	202610	0.929342	0.0291837
dark	4	D	MalateC1C4m335	3TMSMINUSCH3	1	6814.49	0.0312571	0.0291837
dark	4	D	MalateC1C4m335	3TMSMINUSCH3	2	7134.29	0.032724	0.0291837
dark	4	D	MalateC1C4m335	3TMSMINUSCH3	3	1455.59	0.00667659	0.0291837
dark	4	D	MalateC1C4m335	3TMSMINUSCH3	4	0	0	0.0291837
dark	6	A	MalateC1C4m335	3TMSMINUSCH3	0	212104	0.858613	0.0685713
dark	6	A	MalateC1C4m335	3TMSMINUSCH3	1	8978.36	0.0363451	0.0685713
dark	6	A	MalateC1C4m335	3TMSMINUSCH3	2	19931.6	0.0806845	0.0685713
dark	6	A	MalateC1C4m335	3TMSMINUSCH3	3	5152.29	0.0208569	0.0685713
dark	6	A	MalateC1C4m335	3TMSMINUSCH3	4	864.643	0.00350014	0.0685713
dark	6	B	MalateC1C4m335	3TMSMINUSCH3	0	187174	0.868009	0.0578385
dark	6	B	MalateC1C4m335	3TMSMINUSCH3	1	10334.7	0.0479265	0.0578385
dark	6	B	MalateC1C4m335	3TMSMINUSCH3	2	14828.2	0.0687649	0.0578385
dark	6	B	MalateC1C4m335	3TMSMINUSCH3	3	3299.06	0.0152992	0.0578385
dark	6	B	MalateC1C4m335	3TMSMINUSCH3	4	0	0	0.0578385
dark	6	C	MalateC1C4m335	3TMSMINUSCH3	0	79704.7	0.893268	0.0521585
dark	6	C	MalateC1C4m335	3TMSMINUSCH3	1	2429.03	0.0272226	0.0521585
dark	6	C	MalateC1C4m335	3TMSMINUSCH3	2	5096.44	0.0571169	0.0521585
dark	6	C	MalateC1C4m335	3TMSMINUSCH3	3	1998.05	0.0223925	0.0521585
dark	6	C	MalateC1C4m335	3TMSMINUSCH3	4	0	0	0.0521585
dark	6	D	MalateC1C4m335	3TMSMINUSCH3	0	194804	0.927264	0.0339255
dark	6	D	MalateC1C4m335	3TMSMINUSCH3	1	5063.61	0.0241027	0.0339255
dark	6	D	MalateC1C4m335	3TMSMINUSCH3	2	7206.19	0.0343014	0.0339255
dark	6	D	MalateC1C4m335	3TMSMINUSCH3	3	3010.97	0.0143322	0.0339255
dark	6	D	MalateC1C4m335	3TMSMINUSCH3	4	0	0	0.0339255
light	0	A	MalateC1C4m335	3TMSMINUSCH3	0	114276	0.977432	0.005642
light	0	A	MalateC1C4m335	3TMSMINUSCH3	1	2638.54	0.022568	0.005642
light	0	A	MalateC1C4m335	3TMSMINUSCH3	2	0	0	0.005642
light	0	A	MalateC1C4m335	3TMSMINUSCH3	3	0	0	0.005642
light	0	A	MalateC1C4m335	3TMSMINUSCH3	4	0	0	0.005642
light	0	B	MalateC1C4m335	3TMSMINUSCH3	0	141653	0.995148	0.00419878
light	0	B	MalateC1C4m335	3TMSMINUSCH3	1	0	0	0.00419878
light	0	B	MalateC1C4m335	3TMSMINUSCH3	2	0	0	0.00419878
light	0	B	MalateC1C4m335	3TMSMINUSCH3	3	371.836	0.00261224	0.00419878
light	0	B	MalateC1C4m335	3TMSMINUSCH3	4	318.792	0.0022396	0.00419878
light	0	C	MalateC1C4m335	3TMSMINUSCH3	0	126295	0.990379	0.00548356
light	0	C	MalateC1C4m335	3TMSMINUSCH3	1	0	0	0.00548356
light	0	C	MalateC1C4m335	3TMSMINUSCH3	2	883.699	0.00692978	0.00548356
light	0	C	MalateC1C4m335	3TMSMINUSCH3	3	343.233	0.00269156	0.00548356
light	0	C	MalateC1C4m335	3TMSMINUSCH3	4	0	0	0.00548356
light	0	D	MalateC1C4m335	3TMSMINUSCH3	0	174398	0.984069	0.00457361
light	0	D	MalateC1C4m335	3TMSMINUSCH3	1	2683.69	0.0151432	0.00457361
light	0	D	MalateC1C4m335	3TMSMINUSCH3	2	0	0	0.00457361
light	0	D	MalateC1C4m335	3TMSMINUSCH3	3	0	0	0.00457361
light	0	D	MalateC1C4m335	3TMSMINUSCH3	4	139.617	0.000787816	0.00457361
light	0.5	A	MalateC1C4m335	3TMSMINUSCH3	0	132807	0.983878	0.00762748
light	0.5	A	MalateC1C4m335	3TMSMINUSCH3	1	234.092	0.00173422	0.00762748
light	0.5	A	MalateC1C4m335	3TMSMINUSCH3	2	1942.12	0.0143878	0.00762748
light	0.5	A	MalateC1C4m335	3TMSMINUSCH3	3	0	0	0.00762748
light	0.5	A	MalateC1C4m335	3TMSMINUSCH3	4	0	0	0.00762748
light	0.5	B	MalateC1C4m335	3TMSMINUSCH3	0	149495	0.952915	0.0169201
light	0.5	B	MalateC1C4m335	3TMSMINUSCH3	1	4155.85	0.0264903	0.0169201
light	0.5	B	MalateC1C4m335	3TMSMINUSCH3	2	3230.99	0.020595	0.0169201
light	0.5	B	MalateC1C4m335	3TMSMINUSCH3	3	0	0	0.0169201
light	0.5	B	MalateC1C4m335	3TMSMINUSCH3	4	0	0	0.0169201
light	0.5	C	MalateC1C4m335	3TMSMINUSCH3	0	165816	0.986881	0.00548151
light	0.5	C	MalateC1C4m335	3TMSMINUSCH3	1	1034.88	0.00615926	0.00548151
light	0.5	C	MalateC1C4m335	3TMSMINUSCH3	2	999.153	0.00594662	0.00548151
light	0.5	C	MalateC1C4m335	3TMSMINUSCH3	3	29.7858	0.000177275	0.00548151
light	0.5	C	MalateC1C4m335	3TMSMINUSCH3	4	140.369	0.000835428	0.00548151
light	0.5	D	MalateC1C4m335	3TMSMINUSCH3	0	213106	0.982228	0.00462596
light	0.5	D	MalateC1C4m335	3TMSMINUSCH3	1	3697.28	0.0170411	0.00462596
light	0.5	D	MalateC1C4m335	3TMSMINUSCH3	2	158.678	0.000731362	0.00462596
light	0.5	D	MalateC1C4m335	3TMSMINUSCH3	3	0	0	0.00462596
light	0.5	D	MalateC1C4m335	3TMSMINUSCH3	4	0	0	0.00462596
light	1	A	MalateC1C4m335	3TMSMINUSCH3	0	99366.5	0.973872	0.012699
light	1	A	MalateC1C4m335	3TMSMINUSCH3	1	1813.39	0.0177726	0.012699
light	1	A	MalateC1C4m335	3TMSMINUSCH3	2	0	0	0.012699
light	1	A	MalateC1C4m335	3TMSMINUSCH3	3	40.7729	0.000399607	0.012699
light	1	A	MalateC1C4m335	3TMSMINUSCH3	4	811.785	0.00795614	0.012699
light	1	B	MalateC1C4m335	3TMSMINUSCH3	0	113393	0.976671	0.0155491
light	1	B	MalateC1C4m335	3TMSMINUSCH3	1	0	0	0.0155491
light	1	B	MalateC1C4m335	3TMSMINUSCH3	2	904.412	0.00778985	0.0155491
light	1	B	MalateC1C4m335	3TMSMINUSCH3	3	1804.08	0.0155389	0.0155491
light	1	B	MalateC1C4m335	3TMSMINUSCH3	4	0	0	0.0155491
light	1	C	MalateC1C4m335	3TMSMINUSCH3	0	180029	0.991934	0.00632134
light	1	C	MalateC1C4m335	3TMSMINUSCH3	1	0	0	0.00632134
light	1	C	MalateC1C4m335	3TMSMINUSCH3	2	165.433	0.000911512	0.00632134
light	1	C	MalateC1C4m335	3TMSMINUSCH3	3	935.959	0.005157	0.00632134
light	1	C	MalateC1C4m335	3TMSMINUSCH3	4	362.592	0.00199783	0.00632134
light	1	D	MalateC1C4m335	3TMSMINUSCH3	0	143117	0.989548	0.00304057
light	1	D	MalateC1C4m335	3TMSMINUSCH3	1	1387.96	0.00959676	0.00304057
light	1	D	MalateC1C4m335	3TMSMINUSCH3	2	0	0	0.00304057
light	1	D	MalateC1C4m335	3TMSMINUSCH3	3	123.682	0.000855168	0.00304057
light	1	D	MalateC1C4m335	3TMSMINUSCH3	4	0	0	0.00304057
light	2	A	MalateC1C4m335	3TMSMINUSCH3	0	105521	0.938007	0.0247973
light	2	A	MalateC1C4m335	3TMSMINUSCH3	1	4215.67	0.0374743	0.0247973
light	2	A	MalateC1C4m335	3TMSMINUSCH3	2	1332.01	0.0118406	0.0247973
light	2	A	MalateC1C4m335	3TMSMINUSCH3	3	1426.19	0.0126778	0.0247973
light	2	A	MalateC1C4m335	3TMSMINUSCH3	4	0	0	0.0247973
light	2	B	MalateC1C4m335	3TMSMINUSCH3	0	237662	0.932758	0.0273438
light	2	B	MalateC1C4m335	3TMSMINUSCH3	1	9313.26	0.036552	0.0273438
light	2	B	MalateC1C4m335	3TMSMINUSCH3	2	5320.37	0.020881	0.0273438
light	2	B	MalateC1C4m335	3TMSMINUSCH3	3	2082.55	0.00817345	0.0273438
light	2	B	MalateC1C4m335	3TMSMINUSCH3	4	416.635	0.00163518	0.0273438
light	2	C	MalateC1C4m335	3TMSMINUSCH3	0	246385	0.966997	0.0194001
light	2	C	MalateC1C4m335	3TMSMINUSCH3	1	0	0	0.0194001
light	2	C	MalateC1C4m335	3TMSMINUSCH3	2	5454.6	0.0214079	0.0194001
light	2	C	MalateC1C4m335	3TMSMINUSCH3	3	2954.29	0.0115948	0.0194001
light	2	C	MalateC1C4m335	3TMSMINUSCH3	4	0	0	0.0194001
light	2	D	MalateC1C4m335	3TMSMINUSCH3	0	187539	0.958069	0.0175628
light	2	D	MalateC1C4m335	3TMSMINUSCH3	1	3838	0.019607	0.0175628
light	2	D	MalateC1C4m335	3TMSMINUSCH3	2	3195.86	0.0163265	0.0175628
light	2	D	MalateC1C4m335	3TMSMINUSCH3	3	1173.89	0.00599701	0.0175628
light	2	D	MalateC1C4m335	3TMSMINUSCH3	4	0	0	0.0175628
light	4	A	MalateC1C4m335	3TMSMINUSCH3	0	174428	0.871486	0.0597922
light	4	A	MalateC1C4m335	3TMSMINUSCH3	1	11206.5	0.0559905	0.0597922
light	4	A	MalateC1C4m335	3TMSMINUSCH3	2	7884.19	0.0393914	0.0597922
light	4	A	MalateC1C4m335	3TMSMINUSCH3	3	5630.98	0.0281338	0.0597922
light	4	A	MalateC1C4m335	3TMSMINUSCH3	4	1000.46	0.00499853	0.0597922
light	4	B	MalateC1C4m335	3TMSMINUSCH3	0	154965	0.86808	0.06168
light	4	B	MalateC1C4m335	3TMSMINUSCH3	1	10741.8	0.0601731	0.06168
light	4	B	MalateC1C4m335	3TMSMINUSCH3	2	6108.75	0.0342198	0.06168
light	4	B	MalateC1C4m335	3TMSMINUSCH3	3	5712.48	0.032	0.06168
light	4	B	MalateC1C4m335	3TMSMINUSCH3	4	986.615	0.0055268	0.06168
light	4	C	MalateC1C4m335	3TMSMINUSCH3	0	159124	0.906884	0.0420609
light	4	C	MalateC1C4m335	3TMSMINUSCH3	1	7882.15	0.0449221	0.0420609
light	4	C	MalateC1C4m335	3TMSMINUSCH3	2	5021.59	0.0286191	0.0420609
light	4	C	MalateC1C4m335	3TMSMINUSCH3	3	2143.71	0.0122175	0.0420609
light	4	C	MalateC1C4m335	3TMSMINUSCH3	4	1290.99	0.00735765	0.0420609
light	4	D	MalateC1C4m335	3TMSMINUSCH3	0	220293	0.934216	0.0236225
light	4	D	MalateC1C4m335	3TMSMINUSCH3	1	11284.2	0.0478541	0.0236225
light	4	D	MalateC1C4m335	3TMSMINUSCH3	2	1687.02	0.0071543	0.0236225
light	4	D	MalateC1C4m335	3TMSMINUSCH3	3	2540.99	0.0107758	0.0236225
light	4	D	MalateC1C4m335	3TMSMINUSCH3	4	0	0	0.0236225
light	6	A	MalateC1C4m335	3TMSMINUSCH3	0	234914	0.825539	0.078122
light	6	A	MalateC1C4m335	3TMSMINUSCH3	1	22400.4	0.0787198	0.078122
light	6	A	MalateC1C4m335	3TMSMINUSCH3	2	15839	0.0556616	0.078122
light	6	A	MalateC1C4m335	3TMSMINUSCH3	3	10777.8	0.0378753	0.078122
light	6	A	MalateC1C4m335	3TMSMINUSCH3	4	627.366	0.0022047	0.078122
light	6	B	MalateC1C4m335	3TMSMINUSCH3	0	294204	0.865371	0.0599272
light	6	B	MalateC1C4m335	3TMSMINUSCH3	1	19372.5	0.0569822	0.0599272
light	6	B	MalateC1C4m335	3TMSMINUSCH3	2	17398.1	0.0511747	0.0599272
light	6	B	MalateC1C4m335	3TMSMINUSCH3	3	8673.72	0.0255128	0.0599272
light	6	B	MalateC1C4m335	3TMSMINUSCH3	4	326.292	0.000959752	0.0599272
light	6	C	MalateC1C4m335	3TMSMINUSCH3	0	219331	0.887078	0.0574058
light	6	C	MalateC1C4m335	3TMSMINUSCH3	1	8530.22	0.0345002	0.0574058
light	6	C	MalateC1C4m335	3TMSMINUSCH3	2	11337.8	0.0458553	0.0574058
light	6	C	MalateC1C4m335	3TMSMINUSCH3	3	6639.42	0.0268529	0.0574058
light	6	C	MalateC1C4m335	3TMSMINUSCH3	4	1412.65	0.00571341	0.0574058
light	6	D	MalateC1C4m335	3TMSMINUSCH3	0	231337	0.900693	0.0417866
light	6	D	MalateC1C4m335	3TMSMINUSCH3	1	14685.6	0.057177	0.0417866
light	6	D	MalateC1C4m335	3TMSMINUSCH3	2	5586.76	0.0217516	0.0417866
light	6	D	MalateC1C4m335	3TMSMINUSCH3	3	3865.02	0.0150481	0.0417866
light	6	D	MalateC1C4m335	3TMSMINUSCH3	4	1369.09	0.00533046	0.0417866
dark	0	A	MalateC2	3TMS	0	190808	1	0
dark	0	A	MalateC2	3TMS	1	0	0	0
dark	0	B	MalateC2	3TMS	0	245377	1	0
dark	0	B	MalateC2	3TMS	1	0	0	0
dark	0	C	MalateC2	3TMS	0	218419	1	0
dark	0	C	MalateC2	3TMS	1	0	0	0
dark	0	D	MalateC2	3TMS	0	290458	1	0
dark	0	D	MalateC2	3TMS	1	0	0	0
dark	0.5	A	MalateC2	3TMS	0	261065	1	0
dark	0.5	A	MalateC2	3TMS	1	0	0	0
dark	0.5	B	MalateC2	3TMS	0	243927	1	0
dark	0.5	B	MalateC2	3TMS	1	0	0	0
dark	0.5	C	MalateC2	3TMS	0	197062	1	0
dark	0.5	C	MalateC2	3TMS	1	0	0	0
dark	0.5	D	MalateC2	3TMS	0	315936	1	0
dark	0.5	D	MalateC2	3TMS	1	0	0	0
dark	1	A	MalateC2	3TMS	0	224889	1	0
dark	1	A	MalateC2	3TMS	1	0	0	0
dark	1	B	MalateC2	3TMS	0	194671	1	0
dark	1	B	MalateC2	3TMS	1	0	0	0
dark	1	C	MalateC2	3TMS	0	157506	0.999315	0.0006846
dark	1	C	MalateC2	3TMS	1	107.902	0.0006846	0.0006846
dark	1	D	MalateC2	3TMS	0	289723	1	0
dark	1	D	MalateC2	3TMS	1	0	0	0
dark	2	A	MalateC2	3TMS	0	224067	1	0
dark	2	A	MalateC2	3TMS	1	0	0	0
dark	2	B	MalateC2	3TMS	0	200942	1	0
dark	2	B	MalateC2	3TMS	1	0	0	0
dark	2	C	MalateC2	3TMS	0	205118	1	0
dark	2	C	MalateC2	3TMS	1	0	0	0
dark	2	D	MalateC2	3TMS	0	401305	1	0
dark	2	D	MalateC2	3TMS	1	0	0	0
dark	4	A	MalateC2	3TMS	0	174119	0.98197	0.0180302
dark	4	A	MalateC2	3TMS	1	3197.03	0.0180302	0.0180302
dark	4	B	MalateC2	3TMS	0	303903	0.980586	0.019414
dark	4	B	MalateC2	3TMS	1	6016.79	0.019414	0.019414
dark	4	C	MalateC2	3TMS	0	207187	0.994659	0.00534119
dark	4	C	MalateC2	3TMS	1	1112.57	0.00534119	0.00534119
dark	4	D	MalateC2	3TMS	0	355655	0.996192	0.00380845
dark	4	D	MalateC2	3TMS	1	1359.67	0.00380845	0.00380845
dark	6	A	MalateC2	3TMS	0	424668	0.954344	0.0456557
dark	6	A	MalateC2	3TMS	1	20316.1	0.0456557	0.0456557
dark	6	B	MalateC2	3TMS	0	373037	0.962049	0.037951
dark	6	B	MalateC2	3TMS	1	14715.6	0.037951	0.037951
dark	6	C	MalateC2	3TMS	0	152130	0.977369	0.0226313
dark	6	C	MalateC2	3TMS	1	3522.63	0.0226313	0.0226313
dark	6	D	MalateC2	3TMS	0	339257	0.97803	0.0219697
dark	6	D	MalateC2	3TMS	1	7620.79	0.0219697	0.0219697
light	0	A	MalateC2	3TMS	0	190808	1	0
light	0	A	MalateC2	3TMS	1	0	0	0
light	0	B	MalateC2	3TMS	0	245377	1	0
light	0	B	MalateC2	3TMS	1	0	0	0
light	0	C	MalateC2	3TMS	0	218419	1	0
light	0	C	MalateC2	3TMS	1	0	0	0
light	0	D	MalateC2	3TMS	0	290458	1	0
light	0	D	MalateC2	3TMS	1	0	0	0
light	0.5	A	MalateC2	3TMS	0	221673	1	0
light	0.5	A	MalateC2	3TMS	1	0	0	0
light	0.5	B	MalateC2	3TMS	0	269567	1	0
light	0.5	B	MalateC2	3TMS	1	0	0	0
light	0.5	C	MalateC2	3TMS	0	277551	1	0
light	0.5	C	MalateC2	3TMS	1	0	0	0
light	0.5	D	MalateC2	3TMS	0	376695	1	0
light	0.5	D	MalateC2	3TMS	1	0	0	0
light	1	A	MalateC2	3TMS	0	168838	1	0
light	1	A	MalateC2	3TMS	1	0	0	0
light	1	B	MalateC2	3TMS	0	196880	0.991252	0.00874804
light	1	B	MalateC2	3TMS	1	1737.52	0.00874804	0.00874804
light	1	C	MalateC2	3TMS	0	304663	1	0
light	1	C	MalateC2	3TMS	1	0	0	0
light	1	D	MalateC2	3TMS	0	240083	1	0
light	1	D	MalateC2	3TMS	1	0	0	0
light	2	A	MalateC2	3TMS	0	194124	0.98052	0.0194802
light	2	A	MalateC2	3TMS	1	3856.69	0.0194802	0.0194802
light	2	B	MalateC2	3TMS	0	448240	1	0
light	2	B	MalateC2	3TMS	1	0	0	0
light	2	C	MalateC2	3TMS	0	432170	0.999009	0.000991096
light	2	C	MalateC2	3TMS	1	428.747	0.000991096	0.000991096
light	2	D	MalateC2	3TMS	0	320014	0.996567	0.00343307
light	2	D	MalateC2	3TMS	1	1102.42	0.00343307	0.00343307
light	4	A	MalateC2	3TMS	0	324827	0.963972	0.0360282
light	4	A	MalateC2	3TMS	1	12140.3	0.0360282	0.0360282
light	4	B	MalateC2	3TMS	0	296256	0.956207	0.0437927
light	4	B	MalateC2	3TMS	1	13568	0.0437927	0.0437927
light	4	C	MalateC2	3TMS	0	315397	0.990528	0.00947153
light	4	C	MalateC2	3TMS	1	3015.86	0.00947153	0.00947153
light	4	D	MalateC2	3TMS	0	394760	0.986264	0.0137365
light	4	D	MalateC2	3TMS	1	5498.15	0.0137365	0.0137365
light	6	A	MalateC2	3TMS	0	461974	0.937612	0.0623882
light	6	A	MalateC2	3TMS	1	30739.5	0.0623882	0.0623882
light	6	B	MalateC2	3TMS	0	532328	0.960568	0.0394317
light	6	B	MalateC2	3TMS	1	21852.3	0.0394317	0.0394317
light	6	C	MalateC2	3TMS	0	401893	0.953164	0.0468356
light	6	C	MalateC2	3TMS	1	19747.8	0.0468356	0.0468356
light	6	D	MalateC2	3TMS	0	423503	0.977986	0.0220143
light	6	D	MalateC2	3TMS	1	9532.99	0.0220143	0.0220143
dark	0	A	MalateC2C3	2TMSMINUSCH3	0	426472	0.519993	0.361252
dark	0	A	MalateC2C3	2TMSMINUSCH3	1	194796	0.237512	0.361252
dark	0	A	MalateC2C3	2TMSMINUSCH3	2	198883	0.242496	0.361252
dark	0	B	MalateC2C3	2TMSMINUSCH3	0	509447	0.507667	0.367718
dark	0	B	MalateC2C3	2TMSMINUSCH3	1	250104	0.24923	0.367718
dark	0	B	MalateC2C3	2TMSMINUSCH3	2	243955	0.243103	0.367718
dark	0	C	MalateC2C3	2TMSMINUSCH3	0	482688	0.519192	0.358992
dark	0	C	MalateC2C3	2TMSMINUSCH3	1	226502	0.243631	0.358992
dark	0	C	MalateC2C3	2TMSMINUSCH3	2	220501	0.237176	0.358992
dark	0	D	MalateC2C3	2TMSMINUSCH3	0	655547	0.530829	0.350173
dark	0	D	MalateC2C3	2TMSMINUSCH3	1	293912	0.237995	0.350173
dark	0	D	MalateC2C3	2TMSMINUSCH3	2	285490	0.231176	0.350173
dark	0.5	A	MalateC2C3	2TMSMINUSCH3	0	534988	0.521378	0.355628
dark	0.5	A	MalateC2C3	2TMSMINUSCH3	1	252410	0.245988	0.355628
dark	0.5	A	MalateC2C3	2TMSMINUSCH3	2	238707	0.232634	0.355628
dark	0.5	B	MalateC2C3	2TMSMINUSCH3	0	527375	0.520698	0.357687
dark	0.5	B	MalateC2C3	2TMSMINUSCH3	1	246349	0.24323	0.357687
dark	0.5	B	MalateC2C3	2TMSMINUSCH3	2	239100	0.236072	0.357687
dark	0.5	C	MalateC2C3	2TMSMINUSCH3	0	416302	0.517154	0.358292
dark	0.5	C	MalateC2C3	2TMSMINUSCH3	1	200530	0.249109	0.358292
dark	0.5	C	MalateC2C3	2TMSMINUSCH3	2	188156	0.233737	0.358292
dark	0.5	D	MalateC2C3	2TMSMINUSCH3	0	699078	0.526389	0.352512
dark	0.5	D	MalateC2C3	2TMSMINUSCH3	1	321656	0.242199	0.352512
dark	0.5	D	MalateC2C3	2TMSMINUSCH3	2	307331	0.231412	0.352512
dark	1	A	MalateC2C3	2TMSMINUSCH3	0	465529	0.503416	0.368254
dark	1	A	MalateC2C3	2TMSMINUSCH3	1	237345	0.256661	0.368254
dark	1	A	MalateC2C3	2TMSMINUSCH3	2	221867	0.239924	0.368254
dark	1	B	MalateC2C3	2TMSMINUSCH3	0	420646	0.512071	0.362537
dark	1	B	MalateC2C3	2TMSMINUSCH3	1	206010	0.250785	0.362537
dark	1	B	MalateC2C3	2TMSMINUSCH3	2	194805	0.237144	0.362537
dark	1	C	MalateC2C3	2TMSMINUSCH3	0	349869	0.510482	0.365578
dark	1	C	MalateC2C3	2TMSMINUSCH3	1	169890	0.24788	0.365578
dark	1	C	MalateC2C3	2TMSMINUSCH3	2	165611	0.241638	0.365578
dark	1	D	MalateC2C3	2TMSMINUSCH3	0	595478	0.514277	0.363209
dark	1	D	MalateC2C3	2TMSMINUSCH3	1	283715	0.245027	0.363209
dark	1	D	MalateC2C3	2TMSMINUSCH3	2	278700	0.240696	0.363209
dark	2	A	MalateC2C3	2TMSMINUSCH3	0	472468	0.509129	0.362561
dark	2	A	MalateC2C3	2TMSMINUSCH3	1	238142	0.256621	0.362561
dark	2	A	MalateC2C3	2TMSMINUSCH3	2	217382	0.23425	0.362561
dark	2	B	MalateC2C3	2TMSMINUSCH3	0	425221	0.506494	0.365452
dark	2	B	MalateC2C3	2TMSMINUSCH3	1	215012	0.256107	0.365452
dark	2	B	MalateC2C3	2TMSMINUSCH3	2	199305	0.237399	0.365452
dark	2	C	MalateC2C3	2TMSMINUSCH3	0	441321	0.512113	0.365953
dark	2	C	MalateC2C3	2TMSMINUSCH3	1	210158	0.243869	0.365953
dark	2	C	MalateC2C3	2TMSMINUSCH3	2	210286	0.244018	0.365953
dark	2	D	MalateC2C3	2TMSMINUSCH3	0	860354	0.505103	0.368609
dark	2	D	MalateC2C3	2TMSMINUSCH3	1	430219	0.252576	0.368609
dark	2	D	MalateC2C3	2TMSMINUSCH3	2	412751	0.242321	0.368609
dark	4	A	MalateC2C3	2TMSMINUSCH3	0	361250	0.495904	0.375058
dark	4	A	MalateC2C3	2TMSMINUSCH3	1	188000	0.258076	0.375058
dark	4	A	MalateC2C3	2TMSMINUSCH3	2	179217	0.24602	0.375058
dark	4	B	MalateC2C3	2TMSMINUSCH3	0	609593	0.484528	0.378538
dark	4	B	MalateC2C3	2TMSMINUSCH3	1	344558	0.273868	0.378538
dark	4	B	MalateC2C3	2TMSMINUSCH3	2	303966	0.241604	0.378538
dark	4	C	MalateC2C3	2TMSMINUSCH3	0	419656	0.495902	0.376433
dark	4	C	MalateC2C3	2TMSMINUSCH3	1	216073	0.25533	0.376433
dark	4	C	MalateC2C3	2TMSMINUSCH3	2	210520	0.248768	0.376433
dark	4	D	MalateC2C3	2TMSMINUSCH3	0	776179	0.504147	0.366175
dark	4	D	MalateC2C3	2TMSMINUSCH3	1	399303	0.259357	0.366175
dark	4	D	MalateC2C3	2TMSMINUSCH3	2	364107	0.236496	0.366175
dark	6	A	MalateC2C3	2TMSMINUSCH3	0	825806	0.468499	0.387934
dark	6	A	MalateC2C3	2TMSMINUSCH3	1	506122	0.287134	0.387934
dark	6	A	MalateC2C3	2TMSMINUSCH3	2	430737	0.244367	0.387934
dark	6	B	MalateC2C3	2TMSMINUSCH3	0	713301	0.467018	0.391712
dark	6	B	MalateC2C3	2TMSMINUSCH3	1	431541	0.282541	0.391712
dark	6	B	MalateC2C3	2TMSMINUSCH3	2	382512	0.250441	0.391712
dark	6	C	MalateC2C3	2TMSMINUSCH3	0	290320	0.473158	0.38837
dark	6	C	MalateC2C3	2TMSMINUSCH3	1	169927	0.276944	0.38837
dark	6	C	MalateC2C3	2TMSMINUSCH3	2	153332	0.249898	0.38837
dark	6	D	MalateC2C3	2TMSMINUSCH3	0	698625	0.495145	0.371917
dark	6	D	MalateC2C3	2TMSMINUSCH3	1	375140	0.265877	0.371917
dark	6	D	MalateC2C3	2TMSMINUSCH3	2	337186	0.238978	0.371917
light	0	A	MalateC2C3	2TMSMINUSCH3	0	426472	0.519993	0.361252
light	0	A	MalateC2C3	2TMSMINUSCH3	1	194796	0.237512	0.361252
light	0	A	MalateC2C3	2TMSMINUSCH3	2	198883	0.242496	0.361252
light	0	B	MalateC2C3	2TMSMINUSCH3	0	509447	0.507667	0.367718
light	0	B	MalateC2C3	2TMSMINUSCH3	1	250104	0.24923	0.367718
light	0	B	MalateC2C3	2TMSMINUSCH3	2	243955	0.243103	0.367718
light	0	C	MalateC2C3	2TMSMINUSCH3	0	482688	0.519192	0.358992
light	0	C	MalateC2C3	2TMSMINUSCH3	1	226502	0.243631	0.358992
light	0	C	MalateC2C3	2TMSMINUSCH3	2	220501	0.237176	0.358992
light	0	D	MalateC2C3	2TMSMINUSCH3	0	655547	0.530829	0.350173
light	0	D	MalateC2C3	2TMSMINUSCH3	1	293912	0.237995	0.350173
light	0	D	MalateC2C3	2TMSMINUSCH3	2	285490	0.231176	0.350173
light	0.5	A	MalateC2C3	2TMSMINUSCH3	0	496969	0.522755	0.358583
light	0.5	A	MalateC2C3	2TMSMINUSCH3	1	225616	0.237323	0.358583
light	0.5	A	MalateC2C3	2TMSMINUSCH3	2	228087	0.239922	0.358583
light	0.5	B	MalateC2C3	2TMSMINUSCH3	0	574431	0.514579	0.364234
light	0.5	B	MalateC2C3	2TMSMINUSCH3	1	270564	0.242373	0.364234
light	0.5	B	MalateC2C3	2TMSMINUSCH3	2	271316	0.243047	0.364234
light	0.5	C	MalateC2C3	2TMSMINUSCH3	0	597140	0.520236	0.360318
light	0.5	C	MalateC2C3	2TMSMINUSCH3	1	274205	0.238891	0.360318
light	0.5	C	MalateC2C3	2TMSMINUSCH3	2	276480	0.240873	0.360318
light	0.5	D	MalateC2C3	2TMSMINUSCH3	0	803417	0.511986	0.365117
light	0.5	D	MalateC2C3	2TMSMINUSCH3	1	385702	0.245793	0.365117
light	0.5	D	MalateC2C3	2TMSMINUSCH3	2	380096	0.242221	0.365117
light	1	A	MalateC2C3	2TMSMINUSCH3	0	357486	0.50794	0.364137
light	1	A	MalateC2C3	2TMSMINUSCH3	1	180063	0.255846	0.364137
light	1	A	MalateC2C3	2TMSMINUSCH3	2	166247	0.236214	0.364137
light	1	B	MalateC2C3	2TMSMINUSCH3	0	429936	0.512765	0.362466
light	1	B	MalateC2C3	2TMSMINUSCH3	1	209230	0.249539	0.362466
light	1	B	MalateC2C3	2TMSMINUSCH3	2	199301	0.237697	0.362466
light	1	C	MalateC2C3	2TMSMINUSCH3	0	656758	0.512267	0.367579
light	1	C	MalateC2C3	2TMSMINUSCH3	1	308088	0.240307	0.367579
light	1	C	MalateC2C3	2TMSMINUSCH3	2	317215	0.247426	0.367579
light	1	D	MalateC2C3	2TMSMINUSCH3	0	511075	0.513725	0.365209
light	1	D	MalateC2C3	2TMSMINUSCH3	1	240883	0.242132	0.365209
light	1	D	MalateC2C3	2TMSMINUSCH3	2	242884	0.244143	0.365209
light	2	A	MalateC2C3	2TMSMINUSCH3	0	398360	0.497189	0.376962
light	2	A	MalateC2C3	2TMSMINUSCH3	1	201667	0.251698	0.376962
light	2	A	MalateC2C3	2TMSMINUSCH3	2	201198	0.251113	0.376962
light	2	B	MalateC2C3	2TMSMINUSCH3	0	925907	0.501019	0.371105
light	2	B	MalateC2C3	2TMSMINUSCH3	1	472639	0.255751	0.371105
light	2	B	MalateC2C3	2TMSMINUSCH3	2	449500	0.24323	0.371105
light	2	C	MalateC2C3	2TMSMINUSCH3	0	905029	0.508824	0.36537
light	2	C	MalateC2C3	2TMSMINUSCH3	1	447535	0.251612	0.36537
light	2	C	MalateC2C3	2TMSMINUSCH3	2	426105	0.239564	0.36537
light	2	D	MalateC2C3	2TMSMINUSCH3	0	683238	0.508332	0.366476
light	2	D	MalateC2C3	2TMSMINUSCH3	1	336536	0.250384	0.366476
light	2	D	MalateC2C3	2TMSMINUSCH3	2	324304	0.241284	0.366476
light	4	A	MalateC2C3	2TMSMINUSCH3	0	645937	0.481435	0.384144
light	4	A	MalateC2C3	2TMSMINUSCH3	1	360702	0.268841	0.384144
light	4	A	MalateC2C3	2TMSMINUSCH3	2	335052	0.249724	0.384144
light	4	B	MalateC2C3	2TMSMINUSCH3	0	608409	0.480091	0.388552
light	4	B	MalateC2C3	2TMSMINUSCH3	1	332934	0.262715	0.388552
light	4	B	MalateC2C3	2TMSMINUSCH3	2	325937	0.257194	0.388552
[truncated: 1,026 more rows]
